# Supplementary material for: Medicinal plants – prophylactic and therapeutic options for gastrointestinal and respiratory diseases in calves and piglets? A systematic review
Source: BMC Vet Res. 2016 Jun 6;12:89. doi: 10.1186/s12917-016-0714-8 (PMC4896019; doi:10.1186/s12917-016-0714-8)
Supplement: Additional file 2: — Plant species recommended for the treatment of gastrointestinal and respiratory diseases in human and animals based on standard textbooks, European peer-reviewed ethnoveterinary publications and an EFSA report. (XLSX 42 kb) [file 12917_2016_714_MOESM2_ESM.xlsx]

## Sheet: data
ATCvet code	medicinal plant	used for web based search	reference	source	animal species	used part of plant	specific indication
QA	Achillea erba-rotta All. ssp. moschata (Wulf) I.B.K. Rich.	no	Klarer et al. 2013	standard textbook veterinary medicine	farm animals in general	Flos	diarrhea, flatulence, gastrointestinal disorders
QA	Achillea millefolium L.	yes	Aichberger et al. 2012	standard textbook veterinary medicine	cattle	Herba	anorexia, spasm, diarrhea, flatulence, gastroenteritis
QA	Achillea millefolium L.	yes	Aichberger et al. 2012	standard textbook veterinary medicine	pig	Herba	anorexia, spasm, diarrhea, flatulence, gastroenteritis
QA	Achillea millefolium L.	yes	Aichberger et al. 2012	standard textbook veterinary medicine	small ruminant	Herba	anorexia, spasm, diarrhea, flatulence, gastroenteritis
QA	Achillea millefolium L.	yes	Franz et al. 2005	EFSA report	not specified	Herba cum radice	nflammation, diarrhoea, flatulence and cramps
QA	Achillea millefolium L.	yes	Klarer et al. 2013	standard textbook veterinary medicine	farm animals in general	Flos	diarrhea, flatulence, gastrointestinal disorders
QA	Achillea millefolium L.	yes	Mayer et al. 2014	peer-reviewed publication	not specified		diarrhea, intestinal inflammation and infection
QA	Aesculus hippocastanum L.	no	Mayer et al. 2014	peer-reviewed publication	not specified		diarrhea, intestinal inflammation and infection
QA	Agrimonia eupatoria L.	yes	Mayer et al. 2014	peer-reviewed publication	not specified		diarrhea, intestinal inflammation and infection
QA	Agrimonia eupatoria L.	yes	Reichling et al. 2008	standard textbook veterinary medicine	cattle	Herba	diarrhoea
QA	Agrimonia eupatoria L.	yes	Wynn et al. 2007	standard textbook veterinary medicine	small animal	Herba	gastroenteritis
QA	Alchemilla alpina L.	no	Klarer et al. 2013	standard textbook veterinary medicine	farm animals in general	Herba	diarrhea, flatulence, gastrointestinal disorders
QA	Allium cepa L.	no	Mayer et al. 2014	peer-reviewed publication	not specified		functional gastrointestinal disorders, diarrhea, intestinal inflammation and infection
QA	Allium sativum L.	yes	Aichberger et al. 2012	standard textbook veterinary medicine	cattle	Bulbus	diarrhea, flatulence, gastrointestinal disorders
QA	Allium sativum L.	yes	Aichberger et al. 2012	standard textbook veterinary medicine	pig	Bulbus	diarrhea, flatulence, gastrointestinal disorders
QA	Alnus glutinosa (L.) Gaertner	no	Mayer et al. 2014	peer-reviewed publication	not specified		diarrhea, intestinal inflammation and infection
QA	Althaea officinalis L.	yes	Aichberger et al. 2012	standard textbook veterinary medicine	cattle	Herba cum radice	gastroenteritis, diarrhea, gastric ulceration
QA	Althaea officinalis L.	yes	Aichberger et al. 2012	standard textbook veterinary medicine	pig	Herba cum radice	gastroenteritis, diarrhea, gastric ulceration
QA	Althaea officinalis L.	yes	Aichberger et al. 2012	standard textbook veterinary medicine	small ruminant	Herba cum radice	gastroenteritis, diarrhea, gastric ulceration
QA	Althaea officinalis L.	yes	Wynn et al. 2007	standard textbook veterinary medicine	small animal	Radix	gastroenteritis
QA	Angelica archangelica L.	no	Wynn et al. 2007	standard textbook veterinary medicine	small animal	Radix	gastroenteritis
QA	Argentina anserina (L.) RYDB.	no	Klarer et al. 2013	standard textbook veterinary medicine	farm animals in general	Folium et Flos	diarrhea
QA	Artemisia absinthium L.	no	Klarer et al. 2013	standard textbook veterinary medicine	farm animals in general	Herba	diarrhea, flatulence, gastrointestinal disorders
QA	Artemisia absinthium L.	no	Mayer et al. 2014	peer-reviewed publication	not specified		functional gastrointestinal disorders, diarrhea, intestinal inflammation and infection
QA	Avena sativa L.	no	Disler et al. 2014	peer-reviewed publication	farm animals in general	Fructus	n.a.
QA	Avena sativa L.	no	Mayer et al. 2014	peer-reviewed publication	not specified		functional gastrointestinal disorders, diarrhea, intestinal inflammation and infection
QA	Berberis vulgaris L.	no	Wynn et al. 2007	standard textbook veterinary medicine	small animal	Radix	diarrhoea, enteritis, dysbiosis
QA	Brassica napusL.	no	Disler et al. 2014	peer-reviewed publication	cattle	Oleum	n.a.
QA	Brassica napusL.	no	Schmid et al. 2012	peer-reviewed publication	farm animals in general	Oleum	n.a.
QA	Calendula officinalis L.	no	Disler et al. 2014	peer-reviewed publication	farm animals in general	Flos	n.a.
QA	Camellia sinensis (L). KUNTZE	yes	Aichberger et al. 2012	standard textbook veterinary medicine	cattle	Folium et Flos	diarrhea, dyspepsia, colitis, coli-enteritis, fatigue
QA	Camellia sinensis (L). KUNTZE	yes	Aichberger et al. 2012	standard textbook veterinary medicine	pig	Folium et Flos	diarrhea, dyspepsia, colitis, coli-enteritis, fatigue
QA	Camellia sinensis (L). KUNTZE	yes	Aichberger et al. 2012	standard textbook veterinary medicine	small ruminant	Folium et Flos	diarrhea, dyspepsia, colitis, coli-enteritis, fatigue
QA	Camellia sinensis (L). KUNTZE	yes	Disler et al. 2014	peer-reviewed publication	farm animals in general	Folium	n.a.
QA	Camellia sinensis (L). KUNTZE	yes	Klarer et al. 2013	standard textbook veterinary medicine	farm animals in general	Folium	diarrhea, flatulence, gastrointestinal disorders
QA	Camellia sinensis (L). KUNTZE	yes	Reichling et al. 2008	standard textbook veterinary medicine	dog	Folium	diarrhoea, colitis, colienteritis, dyspepsie, breath depression
QA	Carpinus orientalis MILL.	no	Mayer et al. 2014	peer-reviewed publication	not specified		diarrhea, intestinal inflammation and infection
QA	Carum carvi L.	yes	Aichberger et al. 2012	standard textbook veterinary medicine	cattle	Fructus	spasm, flatulence
QA	Carum carvi L.	yes	Aichberger et al. 2012	standard textbook veterinary medicine	pig	Fructus	spasm, flatulence
QA	Carum carvi L.	yes	Aichberger et al. 2012	standard textbook veterinary medicine	small ruminant	Fructus	spasm, flatulence
QA	Carum carvi L.	yes	Disler et al. 2014	peer-reviewed publication	cattle	Fructus	n.a.
QA	Carum carvi L.	yes	Klarer et al. 2013	standard textbook veterinary medicine	cattle	Fructus	spasm, flatulence, gastrointestinal disorders
QA	Carum carvi L.	yes	Klarer et al. 2013	standard textbook veterinary medicine	small ruminant	Fructus	spasm, flatulence, gastrointestinal disorders
QA	Carum carvi L.	yes	Schmid et al. 2012	peer-reviewed publication	cattle	Fructus	n.a.
QA	Ceratonia siliqua L.	no	Mayer et al. 2014	peer-reviewed publication	not specified		diarrhea, intestinal inflammation and infection
QA	Cetraria islandica (L.) ACH.	yes	Aichberger et al. 2012	standard textbook veterinary medicine	cattle	Herba	anorexia, dyspepsia, diarrhea, nausea, vomiting, gastroenteritis
QA	Cetraria islandica (L.) ACH.	yes	Aichberger et al. 2012	standard textbook veterinary medicine	pig	Herba	anorexia, dyspepsia, diarrhea, nausea, vomiting, gastroenteritis
QA	Cetraria islandica (L.) ACH.	yes	Aichberger et al. 2012	standard textbook veterinary medicine	small ruminant	Herba	anorexia, dyspepsia, diarrhea, nausea, vomiting, gastroenteritis
QA	Chaerophyllum aureum L.	no	Mayer et al. 2014	peer-reviewed publication	not specified		functional gastrointestinal disorders
QA	Chamaemelum nobile (L.) ALL.	no	Mayer et al. 2014	peer-reviewed publication	not specified		functional gastrointestinal disorders
QA	Chelidonium majus L.	no	Mayer et al. 2014	peer-reviewed publication	not specified		functional gastrointestinal disorders, diarrhea, intestinal inflammation and infection
QA	Chelidonium majus L.	no	Wynn et al. 2007	standard textbook veterinary medicine	not specified		enteritis, abdominal pain
QA	Coffea arabica L.	no	Disler et al. 2014	peer-reviewed publication	farm animals in general	Semen	n.a.
QA	Coffea arabica L.	no	Schmid et al. 2012	peer-reviewed publication	farm animals in general	Semen	n.a.
QA	Coptis chinensis Franch.	no	Wynn et al. 2007	standard textbook veterinary medicine	pig	Rhizoma	gastroenteritis, bacterial diarrhoea
QA	Cornus mas L.	no	Mayer et al. 2014	peer-reviewed publication	not specified		diarrhea, intestinal inflammation and infection
QA	Cupressus sempervirens L.	no	Mayer et al. 2014	peer-reviewed publication	not specified		functional gastrointestinal disorders, diarrhea, intestinal inflammation and infection
QA	Cytisus scoparius (L.) Link.	no	Mayer et al. 2014	peer-reviewed publication	not specified		functional gastrointestinal disorders
QA	Daphne gnidium L.	no	Mayer et al. 2014	peer-reviewed publication	not specified		diarrhea, intestinal inflammation and infection
QA	Daucus carota L.	no	Aichberger et al. 2012	standard textbook veterinary medicine	not specified	Radix	diarrhea especialy for young animals, spasm, gastroenteritis
QA	Daucus carota L.	no	Mayer et al. 2014	peer-reviewed publication	not specified		diarrhea, intestinal inflammation and infection
QA	Dracunculus vulgaris Schott.	no	Mayer et al. 2014	peer-reviewed publication	not specified		functional gastrointestinal disorders
QA	Elettaria cardamomum (L.) Maton	no	Wynn et al. 2007	standard textbook veterinary medicine	small animal	Oleum	spasms
QA	Ficus carica L.	no	Mayer et al. 2014	peer-reviewed publication	not specified		functional gastrointestinal disorders
QA	Filipendula ulmaria (L.) MAXIM.	no	Aichberger et al. 2012	standard textbook veterinary medicine	cattle	Herba	diarrhea especially in young animal
QA	Filipendula ulmaria (L.) MAXIM.	no	Aichberger et al. 2012	standard textbook veterinary medicine	pig	Herba	diarrhea especially in young animal
QA	Filipendula ulmaria (L.) MAXIM.	no	Aichberger et al. 2012	standard textbook veterinary medicine	small ruminant	Herba	diarrhea especially in young animal
QA	Filipendula ulmaria (L.) MAXIM.	no	Wynn et al. 2007	standard textbook veterinary medicine	small ruminant	Flos	diarrhea, gastroenteritis
QA	Foeniculum vulgare (L.) MILL.	yes	Aichberger et al. 2012	standard textbook veterinary medicine	cattle	Fructus	gastrointestinal disorders, flatulence
QA	Foeniculum vulgare (L.) MILL.	yes	Aichberger et al. 2012	standard textbook veterinary medicine	dog	Fructus	gastrointestinal disorders, flatulence
QA	Foeniculum vulgare (L.) MILL.	yes	Aichberger et al. 2012	standard textbook veterinary medicine	pig	Fructus	gastrointestinal disorders, flatulence
QA	Foeniculum vulgare (L.) MILL.	yes	Franz et al. 2005	EFSA report	not specified	Fructus	dyspeptic complaints
QA	Foeniculum vulgare (L.) MILL.	yes	Klarer et al. 2013	standard textbook veterinary medicine	farm animals in general	Fructus	diarrhea, flatulence, gastrointestinal disorders
QA	Foeniculum vulgare (L.) MILL.	yes	Mayer et al. 2014	peer-reviewed publication	not specified		functional gastrointestinal disorders
QA	Foeniculum vulgare (L.) MILL.	yes	Schmid et al. 2012	peer-reviewed publication	farm animals in general	Fructus	n.a.
QA	Foeniculum vulgare (L.) MILL.	yes	Wynn et al. 2007	standard textbook veterinary medicine	small animal	Oleum	spasms
QA	Fraxinus excelsior L.	no	Mayer et al. 2014	peer-reviewed publication	not specified		functional gastrointestinal disorders
QA	Fraxinus ornus L.	no	Mayer et al. 2014	peer-reviewed publication	not specified		functional gastrointestinal disorders, diarrhea, intestinal inflammation and infection
QA	Galium aparine L.	no	Mayer et al. 2014	peer-reviewed publication	not specified		functional gastrointestinal disorders
QA	Galium verum L.	no	Mayer et al. 2014	peer-reviewed publication	not specified		diarrhea, intestinal inflammation and infection
QA	Gentiana sp.	no	Franz et al. 2005	EFSA report	not specified	Radix	loss of appetite, flatulence, anorexia, atonic dyspepsia, gastrointestinal atony, as a tonic and anti-emetic
QA	Geranium maculatum L.	no	Wynn et al. 2007	standard textbook veterinary medicine	not specified		diarrhea
QA	Geranium robertianum L.	no	Mayer et al. 2014	peer-reviewed publication	not specified		diarrhea, intestinal inflammation and infection
QA	Glycyrrhiza glabra L.	yes	Wynn et al. 2007	standard textbook veterinary medicine	small animal	Radix	spasms
QA	Hamamelis virginiana L.	no	Reichling et al. 2008	standard textbook veterinary medicine	cattle	Folium et Cortex	diarrhoea
QA	Hamamelis virginiana L.	no	Reichling et al. 2008	standard textbook veterinary medicine	pig	Folium et Cortex	diarrhoea
QA	Hamamelis virginiana L.	no	Reichling et al. 2008	standard textbook veterinary medicine	small ruminant	Folium et Cortex	diarrhoea
QA	Hamamelis virginiana L.	no	Wynn et al. 2007	standard textbook veterinary medicine	not specified	Folium	diarrhea
QA	Harpagophytum procumbens (Burch.) DC.	no	Wynn et al. 2007	standard textbook veterinary medicine	small ruminant	Radix	diarrhea, pain
QA	Helichrysum italicum (Roth) G.Don	no	Mayer et al. 2014	peer-reviewed publication	not specified		functional gastrointestinal disorders
QA	Helleborus foetidus L.	no	Mayer et al. 2014	peer-reviewed publication	not specified		functional gastrointestinal disorders
QA	Helleborus orientalis Lam.	no	Mayer et al. 2014	peer-reviewed publication	not specified		diarrhea, intestinal inflammation and infection
QA	Hordeum vulgare L.	no	Mayer et al. 2014	peer-reviewed publication	not specified		diarrhea, intestinal inflammation and infection
QA	Hydrastis canadensis L.	no	Wynn et al. 2007	standard textbook veterinary medicine	small animal	Herba cum radice	enteritis, colitis, infectious enteric pathogens
QA	Hypericum maculatum Crantz	no	Mayer et al. 2014	peer-reviewed publication	not specified		functional gastrointestinal disorders, diarrhea, intestinal inflammation and infection
QA	Hypericum perforatum L.	no	Mayer et al. 2014	peer-reviewed publication	not specified		functional gastrointestinal disorders
QA	Jasonia tuberosa (L.) DC.	no	Mayer et al. 2014	peer-reviewed publication	not specified		functional gastrointestinal disorders
QA	Juglans regia L.	no	Mayer et al. 2014	peer-reviewed publication	not specified		functional gastrointestinal disorders
QA	Krameria triandra Ruiz et Pav.	no	Reichling et al. 2008	standard textbook veterinary medicine	cattle	Radix	diarrhoea
QA	Krameria triandra Ruiz et Pav.	no	Reichling et al. 2008	standard textbook veterinary medicine	pig	Radix	diarrhoea
QA	Krameria triandra Ruiz et Pav.	no	Reichling et al. 2008	standard textbook veterinary medicine	small ruminant	Radix	diarrhoea
QA	Laurus nobilis L.	no	Mayer et al. 2014	peer-reviewed publication	not specified		functional gastrointestinal disorders
QA	Lavandula angustifolia Mill.	no	Wynn et al. 2007	standard textbook veterinary medicine	small animal	Oleum	spasms, flatulence
QA	Lavatera olbia L.	no	Mayer et al. 2014	peer-reviewed publication	not specified		diarrhea, intestinal inflammation and infection
QA	Linum strictum L. s. l.	no	Mayer et al. 2014	peer-reviewed publication	not specified		functional gastrointestinal disorders
QA	Linum usitatissimum L.	yes	Aichberger et al. 2012	standard textbook veterinary medicine	cattle	Semen	gastroenteritis, pain, spasm
QA	Linum usitatissimum L.	yes	Aichberger et al. 2012	standard textbook veterinary medicine	pig	Semen	n.a.
QA	Linum usitatissimum L.	yes	Aichberger et al. 2012	standard textbook veterinary medicine	small ruminant	Semen	n.a.
QA	Linum usitatissimum L.	yes	Disler et al. 2014	peer-reviewed publication	farm animals in general	Semen	n.a.
QA	Linum usitatissimum L.	yes	Klarer et al. 2013	standard textbook veterinary medicine	cattle	Semen	diarrhea, gastroenteritis, spasm
QA	Linum usitatissimum L.	yes	Klarer et al. 2013	standard textbook veterinary medicine	pig	Semen	diarrhea, gastroenteritis, spasm
QA	Linum usitatissimum L.	yes	Klarer et al. 2013	standard textbook veterinary medicine	small ruminant	Semen	diarrhea, gastroenteritis, spasm
QA	Linum usitatissimum L.	yes	Mayer et al. 2014	peer-reviewed publication	not specified		functional gastrointestinal disorders, diarrhea, intestinal inflammation and infection
QA	Linum usitatissimum L.	yes	Schmid et al. 2012	peer-reviewed publication	farm animals in general	Semen	n.a.
QA	Lycopersicon esculentum Mill.	no	Mayer et al. 2014	peer-reviewed publication	not specified		functional gastrointestinal disorders
QA	Lythrum salicaria L.	no	Mayer et al. 2014	peer-reviewed publication	not specified		functional gastrointestinal disorders, diarrhea, intestinal inflammation and infection
QA	Mahonia aquifolium (Pursh) Nutt.	no	Wynn et al. 2007	standard textbook veterinary medicine	small animal	Radix	enteritis, antifungal and antibacterial activity
QA	Malus domestica Borkh.	no	Wynn et al. 2007	standard textbook veterinary medicine	not specified		the appel pectin: diarrhea
QA	Malva sylvestris L.	yes	Aichberger et al. 2012	standard textbook veterinary medicine	cattle	Folium et Flos	gastroenteritis, diarrhea, colic
QA	Malva sylvestris L.	yes	Aichberger et al. 2012	standard textbook veterinary medicine	pig	Folium et Flos	gastroenteritis, diarrhea, colic
QA	Malva sylvestris L.	yes	Aichberger et al. 2012	standard textbook veterinary medicine	small ruminant	Folium et Flos	gastroenteritis, diarrhea, colic
QA	Malva sylvestris L.	yes	Mayer et al. 2014	peer-reviewed publication	not specified		functional gastrointestinal disorders, diarrhea, intestinal inflammation and infection
QA	Marrubium vulgare L.	no	Mayer et al. 2014	peer-reviewed publication	not specified		functional gastrointestinal disorders
QA	Matricaria recutita L.	yes	Aichberger et al. 2012	standard textbook veterinary medicine	cattle	Flos	colic, spasm, gastroenteritis, infections
QA	Matricaria recutita L.	yes	Aichberger et al. 2012	standard textbook veterinary medicine	pig	Flos	colic, spasm, gastroenteritis, infections
QA	Matricaria recutita L.	yes	Aichberger et al. 2012	standard textbook veterinary medicine	small ruminant	Flos	colic, spasm, gastroenteritis, infections
QA	Matricaria recutita L.	yes	Disler et al. 2014	peer-reviewed publication	farm animals in general	Flos	n.a.
QA	Matricaria recutita L.	yes	Franz et al. 2005	EFSA report	not specified	Flos	spasms, inflammations
QA	Matricaria recutita L.	yes	Klarer et al. 2013	standard textbook veterinary medicine	farm animals in general	Flos	diarrhea, flatulence, gastrointestinal disorders
QA	Matricaria recutita L.	yes	Mayer et al. 2014	peer-reviewed publication	not specified		functional gastrointestinal disorders
QA	Matricaria recutita L.	yes	Schmid et al. 2012	peer-reviewed publication	farm animals in general	Flos	n.a.
QA	Matricaria recutita L.	yes	Wynn et al. 2007	standard textbook veterinary medicine	dog	Flos	infectious diarrhoea, spasms
QA	Medicago minima (L.) L.	no	Mayer et al. 2014	peer-reviewed publication	not specified		functional gastrointestinal disorders
QA	Melissa officinalis L.	no	Aichberger et al. 2012	standard textbook veterinary medicine	cattle	Folium	functional diseases of the gastrointestinal tract
QA	Melissa officinalis L.	no	Aichberger et al. 2012	standard textbook veterinary medicine	pig	Folium	functional diseases of the gastrointestinal tract
QA	Melissa officinalis L.	no	Aichberger et al. 2012	standard textbook veterinary medicine	small ruminant	Folium	functional diseases of the gastrointestinal tract
QA	Melissa officinalis L.	no	Wynn et al. 2007	standard textbook veterinary medicine	small animal	Folium	spasms, flatulence
QA	Mentha canadensis L.	no	Disler et al. 2014	peer-reviewed publication	cattle	Folium	n.a.
QA	Mentha sp.	no	Mayer et al. 2014	peer-reviewed publication	not specified		diarrhea, intestinal inflammation and infection
QA	Mentha x piperita L.	yes	Aichberger et al. 2012	standard textbook veterinary medicine	cattle	Folium	gastroenteritis, spasm, flatulence, colic
QA	Mentha x piperita L.	yes	Aichberger et al. 2012	standard textbook veterinary medicine	pig	Folium	gastroenteritis, spasm, flatulence, colic
QA	Mentha x piperita L.	yes	Aichberger et al. 2012	standard textbook veterinary medicine	small ruminant	Folium	gastroenteritis, spasm, flatulence, colic
QA	Mentha x piperita L.	yes	Klarer et al. 2013	standard textbook veterinary medicine	cattle	Folium	gastrointestinal disorders, spasm
QA	Mentha x piperita L.	yes	Klarer et al. 2013	standard textbook veterinary medicine	pig	Folium	gastrointestinal disorders, spasm
QA	Mentha x piperita L.	yes	Klarer et al. 2013	standard textbook veterinary medicine	small ruminant	Folium	gastrointestinal disorders, spasm
QA	Mentha x piperita L.	yes	Reichling et al. 2008	standard textbook veterinary medicine	cattle	Folium	diarrhoea, emesis, meteorism, spasms, gastritis, enteritis, loss of appetite
QA	Mentha x piperita L.	yes	Reichling et al. 2008	standard textbook veterinary medicine	pig	Folium	diarrhoea, emesis, meteorism, spasms, gastritis, enteritis, loss of appetite
QA	Mentha x piperita L.	yes	Reichling et al. 2008	standard textbook veterinary medicine	small ruminant	Folium	diarrhoea, emesis, meteorism, spasms, gastritis, enteritis, loss of appetite
QA	Mentha x piperita L.	yes	Wynn et al. 2007	standard textbook veterinary medicine	small animal	Oleum	spasms, irritable bowel syndrome
QA	Nepeta cataria L.	no	Wynn et al. 2007	standard textbook veterinary medicine	not specified		n.a.
QA	Olea europaea L.	no	Mayer et al. 2014	peer-reviewed publication	not specified		functional gastrointestinal disorders
QA	Opuntia ficus-indica (L.) Mill.	no	Mayer et al. 2014	peer-reviewed publication	not specified		diarrhea, intestinal inflammation and infection
QA	Opuntia maxima Mill.	no	Mayer et al. 2014	peer-reviewed publication	not specified		diarrhea, intestinal inflammation and infection
QA	Oryza sativa L.	no	Mayer et al. 2014	peer-reviewed publication	not specified		diarrhea, intestinal inflammation and infection
QA	Parietaria diffusa M. Et K.	no	Mayer et al. 2014	peer-reviewed publication	not specified		diarrhea, intestinal inflammation and infection
QA	Parietaria officinalis L.	no	Mayer et al. 2014	peer-reviewed publication	not specified		diarrhea, intestinal inflammation and infection
QA	Petroselinum crispum (Mill.) A.W. Hill	no	Mayer et al. 2014	peer-reviewed publication	not specified		functional gastrointestinal disorders
QA	Phlomis pungens Willd. var. Hirta Velen	no	Mayer et al. 2014	peer-reviewed publication	not specified		diarrhea, intestinal inflammation and infection
QA	Phragmites australis (Cav.) Trin. ex Steud.	no	Mayer et al. 2014	peer-reviewed publication	not specified		diarrhea, intestinal inflammation and infection
QA	Pimpinella anisum L.	yes	Aichberger et al. 2012	standard textbook veterinary medicine	cattle	Fructus	flatulence, colic
QA	Pimpinella anisum L.	yes	Aichberger et al. 2012	standard textbook veterinary medicine	pig	Fructus	flatulence, colic
QA	Pimpinella anisum L.	yes	Aichberger et al. 2012	standard textbook veterinary medicine	small ruminant	Fructus	flatulence, colic
QA	Pimpinella anisum L.	yes	Franz et al. 2005	EFSA report	not specified	Fructus	spasm, flatulence
QA	Pimpinella anisum L.	yes	Wynn et al. 2007	standard textbook veterinary medicine	small animal	Oleum	spasms
QA	Pistacia lentiscus L.	no	Mayer et al. 2014	peer-reviewed publication	not specified		functional gastrointestinal disorders
QA	Plantago lanceolata L.	yes	Aichberger et al. 2012	standard textbook veterinary medicine	cattle	Herba	gastroenteritis
QA	Plantago lanceolata L.	yes	Mayer et al. 2014	peer-reviewed publication	not specified		diarrhea, intestinal inflammation and infection
QA	Potentilla anserina L.	no	Reichling et al. 2008	standard textbook veterinary medicine	cattle	Folium et Flos	diarrhoea, spasms
QA	Potentilla anserina L.	no	Reichling et al. 2008	standard textbook veterinary medicine	pig	Folium et Flos	diarrhoea, spasms
QA	Potentilla anserina L.	no	Reichling et al. 2008	standard textbook veterinary medicine	pig	Folium et Flos	diarrhoea, spasms
QA	Potentilla anserina L.	no	Reichling et al. 2008	standard textbook veterinary medicine	small ruminant	Folium et Flos	diarrhoea, spasms
QA	Potentilla erecta (L.) RAEUSCH.	yes	Disler et al. 2014	peer-reviewed publication	farm animals in general	Rhizoma	n.a.
QA	Potentilla erecta (L.) RAEUSCH.	yes	Fintelmann et al. 2002	standard textbook human medicine	human	Rhizoma	diarrhea, enteritis, colitis
QA	Potentilla erecta (L.) RAEUSCH.	yes	Klarer et al. 2013	standard textbook veterinary medicine	farm animals in general	Rhizoma	diarrhea
QA	Potentilla erecta (L.) RAEUSCH.	yes	Reichling et al. 2008	standard textbook veterinary medicine	cattle	Rhizoma	diarrhoea, gastroenteritis
QA	Potentilla erecta (L.) RAEUSCH.	yes	Reichling et al. 2008	standard textbook veterinary medicine	pig	Rhizoma	diarrhoea, gastroenteritis
QA	Potentilla erecta (L.) RAEUSCH.	yes	Reichling et al. 2008	standard textbook veterinary medicine	pig	Rhizoma	diarrhoea, gastroenteritis
QA	Potentilla erecta (L.) RAEUSCH.	yes	Reichling et al. 2008	standard textbook veterinary medicine	small ruminant	Rhizoma	diarrhoea, gastroenteritis
QA	Potentilla erecta (L.) RAEUSCH.	yes	Wynn et al. 2007	standard textbook veterinary medicine	not specified		rotavirus diarrhoea
QA	Potentilla reptans L.	no	Mayer et al. 2014	peer-reviewed publication	not specified		functional gastrointestinal disorders
QA	Prunus spinosa L.	no	Mayer et al. 2014	peer-reviewed publication	not specified		diarrhea, intestinal inflammation and infection
QA	Pueraria sp. DC	no	Wynn et al. 2007	standard textbook veterinary medicine	pig		preweaning diarrhea
QA	Pyracantha coccinea M. Roem.	no	Mayer et al. 2014	peer-reviewed publication	not specified		diarrhea, intestinal inflammation and infection
QA	Quercus ilex L.	no	Mayer et al. 2014	peer-reviewed publication	not specified		diarrhea, intestinal inflammation and infection
QA	Quercus robur L.	yes	Aichberger et al. 2012	standard textbook veterinary medicine	cattle	Cortex	diarrhea, gastroenteritis, ulcera
QA	Quercus robur L.	yes	Aichberger et al. 2012	standard textbook veterinary medicine	pig	Cortex	diarrhea, gastroenteritis, ulcera
QA	Quercus robur L.	yes	Aichberger et al. 2012	standard textbook veterinary medicine	small ruminant	Cortex	diarrhea, gastroenteritis, ulcera
QA	Quercus robur L.	yes	Disler et al. 2014	peer-reviewed publication	cattle	Cortex	n.a.
QA	Quercus robur L.	yes	Fintelmann et al. 2002	standard textbook human medicine	human	Cortex	diarrhea
QA	Quercus robur L.	yes	Reichling et al. 2008	standard textbook veterinary medicine	cattle	Cortex	diarrhoea
QA	Quercus robur L.	yes	Reichling et al. 2008	standard textbook veterinary medicine	pig	Cortex	diarrhoea
QA	Quercus robur L.	yes	Reichling et al. 2008	standard textbook veterinary medicine	small ruminant	Cortex	diarrhoea
QA	Quercus sp. L.	no	Klarer et al. 2013	standard textbook veterinary medicine	farm animals in general	Cortex	diarrhea
QA	Quercus x cerrioides Willk. Et Costa	no	Mayer et al. 2014	peer-reviewed publication	not specified		diarrhea, intestinal inflammation and infection
QA	Rosmarinus officinalis L.	no	Mayer et al. 2014	peer-reviewed publication	not specified		functional gastrointestinal disorders
QA	Rubia peregrina L.	no	Mayer et al. 2014	peer-reviewed publication	not specified		functional gastrointestinal disorders
QA	Rubus fructicosus L.	yes	Fintelmann et al. 2002	standard textbook human medicine	human	Folium	moderate, acute diarrhea
QA	Rubus fructicosus L.	yes	Klarer et al. 2013	standard textbook veterinary medicine	farm animals in general	Folium	diarrhea
QA	Rubus fructicosus L.	yes	Mayer et al. 2014	peer-reviewed publication	not specified		diarrhea, intestinal inflammation and infection
QA	Rubus fructicosus L.	yes	Reichling et al. 2008	standard textbook veterinary medicine	farm animals in general	Folium	diarrhoea
QA	Rubus fructicosus L.	yes	Wynn et al. 2007	standard textbook veterinary medicine	farm animals in general	Herba cum radice	diarrhea
QA	Rubus idaeus L.	no	Klarer et al. 2013	standard textbook veterinary medicine	farm animals in general	Folium	diarrhea
QA	Rubus ulmifolius Schott	no	Mayer et al. 2014	peer-reviewed publication	not specified		diarrhea, intestinal inflammation and infection
QA	Rumex acetosella L.	no	Mayer et al. 2014	peer-reviewed publication	not specified		diarrhea, intestinal inflammation and infection
QA	Rumex crispus L.	no	Mayer et al. 2014	peer-reviewed publication	not specified		diarrhea, intestinal inflammation and infection
QA	Rumex obtusifolius L.	no	Disler et al. 2014	peer-reviewed publication	farm animals in general	Herba cum radice	n.a.
QA	Rumex obtusifolius L.	no	Schmid et al. 2012	peer-reviewed publication	cattle	Semen	n.a.
QA	Rumex sp. L.	no	Mayer et al. 2014	peer-reviewed publication	not specified		diarrhea, intestinal inflammation and infection
QA	Ruta chalepensis L.	no	Mayer et al. 2014	peer-reviewed publication	not specified		functional gastrointestinal disorders
QA	Ruta graveolens L.	no	Mayer et al. 2014	peer-reviewed publication	not specified		functional gastrointestinal disorders
QA	Salix alba L.	no	Mayer et al. 2014	peer-reviewed publication	not specified		functional gastrointestinal disorders
QA	Salix viminalis L.	no	Mayer et al. 2014	peer-reviewed publication	not specified		functional gastrointestinal disorders
QA	Salvia officinalis L.	yes	Aichberger et al. 2012	standard textbook veterinary medicine	cattle	Folium	enteritis, flatulence, diarrhea, loss of appetite
QA	Salvia officinalis L.	yes	Aichberger et al. 2012	standard textbook veterinary medicine	pig	Folium	enteritis, flatulence, diarrhea, loss of appetite
QA	Salvia officinalis L.	yes	Aichberger et al. 2012	standard textbook veterinary medicine	small ruminant	Folium	enteritis, flatulence, diarrhea, loss of appetite
QA	Salvia officinalis L.	yes	Disler et al. 2014	peer-reviewed publication	cattle	Folium	n.a.
QA	Salvia officinalis L.	yes	Franz et al. 2005	EFSA report	not specified	Folium	gastrointestinal catarrh, dyspeptic symptoms
QA	Salvia officinalis L.	yes	Reichling et al. 2008	standard textbook veterinary medicine	cattle	Folium	diarrhoea
QA	Salvia officinalis L.	yes	Reichling et al. 2008	standard textbook veterinary medicine	pig	Folium	diarrhoea
QA	Salvia officinalis L.	yes	Reichling et al. 2008	standard textbook veterinary medicine	small ruminant	Folium	diarrhoea
QA	Sambucus nigra L.	yes	Disler et al. 2014	peer-reviewed publication	cattle	Herba	n.a.
QA	Sambucus nigra L.	yes	Mayer et al. 2014	peer-reviewed publication	not specified		functional gastrointestinal disorders, diarrhea, intestinal inflammation and infection
QA	Santolina chamaecyparissus L.	no	Mayer et al. 2014	peer-reviewed publication	not specified		functional gastrointestinal disorders
QA	Satureja montana L.	no	Mayer et al. 2014	peer-reviewed publication	not specified		functional gastrointestinal disorders
QA	Scrophularia canina L.	no	Mayer et al. 2014	peer-reviewed publication	not specified		functional gastrointestinal disorders
QA	Sempervivum tectorum L.	no	Mayer et al. 2014	peer-reviewed publication	not specified		functional gastrointestinal disorders
QA	Solidago virgaurea L.	no	Reichling et al. 2008	standard textbook veterinary medicine	cattle	Herba	diarrhoea
QA	Solidago virgaurea L.	no	Wynn et al. 2007	standard textbook veterinary medicine	small animal	Folium et Flos	flatulent colic, gastrointestinal spasm
QA	Sorbus domestica L.	no	Mayer et al. 2014	peer-reviewed publication	not specified		diarrhea, intestinal inflammation and infection
QA	Spartium junceum L.	no	Mayer et al. 2014	peer-reviewed publication	not specified		functional gastrointestinal disorders
QA	Symphytum officinale L.	no	Schmid et al. 2012	peer-reviewed publication	farm animals in general	Herba cum radice	n.a.
QA	Tanacetum vulgare L.	no	Mayer et al. 2014	peer-reviewed publication	not specified		functional gastrointestinal disorders
QA	Thapsia villosa L.	no	Mayer et al. 2014	peer-reviewed publication	not specified		functional gastrointestinal disorders
QA	Thymus sp. L.	no	Franz et al. 2005	EFSA report	not specified	Herba	diarrhea
QA	Thymus vulgaris L.	yes	Aichberger et al. 2012	standard textbook veterinary medicine	cattle	Herba	gastrointestinal disorders, flatulence, spasm
QA	Thymus vulgaris L.	yes	Aichberger et al. 2012	standard textbook veterinary medicine	pig	Herba	gastrointestinal disorders, flatulence, spasm
QA	Thymus vulgaris L.	yes	Aichberger et al. 2012	standard textbook veterinary medicine	small ruminant	Herba	gastrointestinal disorders, flatulence, spasm
QA	Thymus vulgaris L.	yes	Mayer et al. 2014	peer-reviewed publication	not specified		diarrhea, intestinal inflammation and infection
QA	Thymus vulgaris L.	yes	Schmid et al. 2012	peer-reviewed publication	farm animals in general	Herba	n.a.
QA	Thymus vulgaris L.	yes	Wynn et al. 2007	standard textbook veterinary medicine	small animal	Oleum	infectious diarrhoea, spasms
QA	Trigonella foenum-graecum L.	no	Aichberger et al. 2012	standard textbook veterinary medicine	cattle	Semen et folium	diarrhea, gastric ulcera
QA	Trigonella foenum-graecum L.	no	Aichberger et al. 2012	standard textbook veterinary medicine	pig	Semen et folium	diarrhea, gastric ulcera
QA	Trigonella foenum-graecum L.	no	Aichberger et al. 2012	standard textbook veterinary medicine	small ruminant	Semen et folium	diarrhea, gastric ulcera
QA	Trigonella foenum-graecum L.	no	Mayer et al. 2014	peer-reviewed publication	not specified		functional gastrointestinal disorders
QA	Triticum aestivum L.	no	Mayer et al. 2014	peer-reviewed publication	not specified		functional gastrointestinal disorders, diarrhea, intestinal inflammation and infection
QA	Ulmus rubra MUHL.	no	Wynn et al. 2007	standard textbook veterinary medicine	dog		diarrhea
QA	Umbilicus rupestris (Salisb.) Dandy	no	Mayer et al. 2014	peer-reviewed publication	not specified		diarrhea, intestinal inflammation and infection
QA	Urtica dioica L.	yes	Disler et al. 2014	peer-reviewed publication	farm animals in general	Herba	n.a.
QA	Urtica dioica L.	yes	Klarer et al. 2013	standard textbook veterinary medicine	farm animals in general	Folium	diarrhea, flatulence, gastrointestinal disorders
QA	Urtica dioica L.	yes	Mayer et al. 2014	peer-reviewed publication	not specified		functional gastrointestinal disorders
QA	Urtica dioica L.	yes	Schmid et al. 2012	peer-reviewed publication	farm animals in general	Herba	n.a.
QA	Vaccinium myrtillus L.	yes	Aichberger et al. 2012	standard textbook veterinary medicine	cattle	Folium et Fructus	diarrhea, inflammation
QA	Vaccinium myrtillus L.	yes	Aichberger et al. 2012	standard textbook veterinary medicine	pig	Folium et Fructus	diarrhea, inflammation
QA	Vaccinium myrtillus L.	yes	Aichberger et al. 2012	standard textbook veterinary medicine	small ruminant	Folium et Fructus	diarrhea, inflammation
QA	Vaccinium myrtillus L.	yes	Fintelmann et al. 2002	standard textbook human medicine	human	Fructus	diarrhea, dyspepsia
QA	Vaccinium myrtillus L.	yes	Klarer et al. 2013	standard textbook veterinary medicine	farm animals in general	Folium et Fructus	diarrhea
QA	Vaccinium myrtillus L.	yes	Reichling et al. 2008	standard textbook veterinary medicine	pig	Folium et Fructus	diarrhea, gastritis, enteritis, colitis
QA	Viburnum opulus L.	no	Wynn et al. 2007	standard textbook veterinary medicine	small animal	Cortex	n.a.
QA	Vicia faba L.	no	Mayer et al. 2014	peer-reviewed publication	not specified		diarrhea, intestinal inflammation and infection
QA	Vitis vinifera L.	no	Mayer et al. 2014	peer-reviewed publication	not specified		functional gastrointestinal disorders
QA	Xysmalobium undulatum (L.) R.BR.	no	Fintelmann et al. 2002	standard textbook human medicine	human	Radix	diarrhea
QA	Zingiber officinale Rosc.	no	Aichberger et al. 2012	standard textbook veterinary medicine	cattle	Rhizoma	nausea, anorexia, dyspepsia, nervous stomach, flatulence, chronic enteritis
QA	Zingiber officinale Rosc.	no	Aichberger et al. 2012	standard textbook veterinary medicine	pig	Rhizoma	nausea, anorexia, dyspepsia, nervous stomach, flatulence, chronic enteritis
QA	Zingiber officinale Rosc.	no	Aichberger et al. 2012	standard textbook veterinary medicine	small ruminant	Rhizoma	nausea, anorexia, dyspepsia, nervous stomach, flatulence, chronic enteritis
QA	Zingiber officinale Rosc.	no	Fintelmann et al. 2002	standard textbook human medicine	human	Rhizoma	nausea
QA	Zingiber officinale Rosc.	no	Wynn et al. 2007	standard textbook veterinary medicine	cattle	Rhizoma	n.a.
QA	Zingiber officinale Rosc.	no	Wynn et al. 2007	standard textbook veterinary medicine	pig	Rhizoma	n.a.
QL	Allium cepa L.	no	Mayer et al. 2014	peer-reviewed publication	not specified		n.a.
QL	Allium sativum L.	yes	Mayer et al. 2014	peer-reviewed publication	not specified		n.a.
QL	Armoracia rusticana G. Gärt., B. Mey et Scherb.	no	Fintelmann et al. 2001	standard textbook human medicine	human	Radix	antibacterial effects
QL	Artemisia absinthium L.	no	Fintelmann et al. 2002	standard textbook human medicine	human	Herba	viral infections, cold
QL	Asplenium fontanum (L.) BERNH.	no	Mayer et al. 2014	peer-reviewed publication	not specified		n.a.
QL	Ceterach officinarum DC.	no	Mayer et al. 2014	peer-reviewed publication	not specified		n.a.
QL	Cistus incanus L.	no	Mayer et al. 2014	peer-reviewed publication	not specified		n.a.
QL	Colutea arborescens L.	no	Mayer et al. 2014	peer-reviewed publication	not specified		n.a.
QL	Daphne gnidium L.	no	Mayer et al. 2014	peer-reviewed publication	not specified		n.a.
QL	Daphne laureola L.	no	Mayer et al. 2014	peer-reviewed publication	not specified		n.a.
QL	Echinacea purpurea (L.) MOENCH	yes	Fintelmann et al. 2002	standard textbook human medicine	human	Herba cum radice	viral infections, cold
QL	Echinacea purpurea (L.) MOENCH	yes	Franz et al. 2005	EFSA report	cattle	Flos	stimmulation of immune system
QL	Erica arborea L.	no	Mayer et al. 2014	peer-reviewed publication	not specified		n.a.
QL	Erigeron acer Bivona	no	Mayer et al. 2014	peer-reviewed publication	not specified		n.a.
QL	Ferula communis L.	no	Mayer et al. 2014	peer-reviewed publication	not specified		n.a.
QL	Fraxinus excelsior L.	no	Mayer et al. 2014	peer-reviewed publication	not specified		n.a.
QL	Fraxinus ornus L.	no	Mayer et al. 2014	peer-reviewed publication	not specified		n.a.
QL	Gentiana cruciata L.	no	Mayer et al. 2014	peer-reviewed publication	not specified		n.a.
QL	Helleborus foetidus L.	no	Mayer et al. 2014	peer-reviewed publication	not specified		n.a.
QL	Helleborus odorus W.K.	no	Mayer et al. 2014	peer-reviewed publication	not specified		n.a.
QL	Helleborus orientalis Lam.	no	Mayer et al. 2014	peer-reviewed publication	not specified		n.a.
QL	Malva sylvestris L.	yes	Mayer et al. 2014	peer-reviewed publication	not specified		n.a.
QL	Marrubium vulgare L.	no	Mayer et al. 2014	peer-reviewed publication	not specified		n.a.
QL	Pistacia lentiscus L.	no	Mayer et al. 2014	peer-reviewed publication	not specified		n.a.
QL	Polypodium vulgare L.	no	Mayer et al. 2014	peer-reviewed publication	not specified		n.a.
QL	Quercus pubescens WILLD.	no	Mayer et al. 2014	peer-reviewed publication	not specified		n.a.
QL	Quercus sp. L.	no	Mayer et al. 2014	peer-reviewed publication	not specified		n.a.
QL	Rosmarinus officinalis L.	no	Mayer et al. 2014	peer-reviewed publication	not specified		n.a.
QL	Ruta chalepensis L.	no	Mayer et al. 2014	peer-reviewed publication	not specified		n.a.
QL	Salix sp. L.	yes	Mayer et al. 2014	peer-reviewed publication	not specified		n.a.
QL	Salix sp. L.	yes	Fintelmann et al. 2012	standard textbook human medicine	human		fever, pain
QL	Salix sp. L.	yes	Mayer et al. 2014	peer-reviewed publication	not specified		n.a.
QL	Sambucus nigra L.	yes	Fintelmann et al. 2002	standard textbook human medicine	human	Flos	cold
QL	Scrophularia canina L.	no	Mayer et al. 2014	peer-reviewed publication	not specified		n.a.
QL	Sempervivum tectorum L.	no	Mayer et al. 2014	peer-reviewed publication	not specified		n.a.
QL	Stipa tenacissima L.	no	Mayer et al. 2014	peer-reviewed publication	not specified		n.a.
QL	Symphytum officinale L.	no	Mayer et al. 2014	peer-reviewed publication	not specified		n.a.
QL	Thapsia villosa L.	no	Mayer et al. 2014	peer-reviewed publication	not specified		n.a.
QL	Thymus mastichina (L.) L.	no	Mayer et al. 2014	peer-reviewed publication	not specified		n.a.
QL	Thymus vulgaris L.	yes	Mayer et al. 2014	peer-reviewed publication	not specified		n.a.
QL	Tilia cordata MILL./Tilia platyphyllos SCOP.	no	Fintelmann et al. 2002	standard textbook human medicine	human	Flos	cold
QL	Urtica dioica L.	yes	Klarer et al. 2013	standard textbook veterinary medicine	farm animals in general	Folium	n.a.
QL	Verbascum thapsus L.	no	Mayer et al. 2014	peer-reviewed publication	not specified		n.a.
QL	Vicia faba L.	no	Mayer et al. 2014	peer-reviewed publication	not specified		n.a.
QL	Vitis vinifera L.	no	Mayer et al. 2014	peer-reviewed publication	not specified		n.a.
QR	Achillea millefolium L.	yes	Klarer et al. 2013	standard textbook veterinary medicine	farm animals in general	Flos	cough, cold
QR	Alchemilla alpina L.	no	Klarer et al. 2013	standard textbook veterinary medicine	farm animals in general	Herba	cough, cold
QR	Alchemilla vulgaris L.	no	Klarer et al. 2013	standard textbook veterinary medicine	farm animals in general	Folium et Flos	cough, cold
QR	Allium sativum L.	yes	Aichberger et al. 2012	standard textbook veterinary medicine	cattle	Bulbus	infections of the respiratory tract, cough
QR	Allium sativum L.	yes	Aichberger et al. 2012	standard textbook veterinary medicine	pig	Bulbus	infections of the respiratory tract, cough
QR	Allium sativum L.	yes	Disler et al. 2014	peer-reviewed publication	farm animals in general	Bulbus	n.a.
QR	Allium sativum L.	yes	Mayer et al. 2014	peer-reviewed publication	not specified		cough, cold
QR	Allium sativum L.	yes	Wynn et al. 2007	standard textbook veterinary medicine	not specified	Bulbus	mucolytic expectorans, pneumonia, lower respiratory infections
QR	Alnus glutinosa (L.) Gaertner	no	Mayer et al. 2014	peer-reviewed publication	not specified		cough, cold
QR	Althaea officinalis L.	yes	Aichberger et al. 2012	standard textbook veterinary medicine	cattle	Herba cum radice	cough, inflammation of mucosa of throat, bronchitis
QR	Althaea officinalis L.	yes	Aichberger et al. 2012	standard textbook veterinary medicine	pig	Herba cum radice	cough, inflammation of mucosa of throat, bronchitis
QR	Althaea officinalis L.	yes	Aichberger et al. 2012	standard textbook veterinary medicine	small ruminant	Herba cum radice	cough, inflammation of mucosa of throat, bronchitis
QR	Althaea officinalis L.	yes	Fintelmann et al. 2002	standard textbook human medicine	human	Radix	acute inflammation of respiratory tract, dry cough
QR	Althaea officinalis L.	yes	Mayer et al. 2014	peer-reviewed publication	not specified		cough, cold
QR	Althaea officinalis L.	yes	Reichling et al. 2008	standard textbook veterinary medicine	cattle	Radix	iritation of mucosal membranes in throat
QR	Althaea officinalis L.	yes	Reichling et al. 2008	standard textbook veterinary medicine	pig	Radix	iritation of mucosal membranes in throat
QR	Althaea officinalis L.	yes	Reichling et al. 2008	standard textbook veterinary medicine	small ruminant	Radix	iritation of mucosal membranes in throat
QR	Althaea officinalis L.	yes	Wynn et al. 2007	standard textbook veterinary medicine	not specified		cough, laryngitis, tracheitis, sinusitis
QR	Anagyris foetida L.	no	Mayer et al. 2014	peer-reviewed publication	not specified		cough, cold
QR	Arctium lappa L.	no	Wynn et al. 2007	standard textbook veterinary medicine	small animal	Herba cum radice	cough
QR	Armoracia rusticana G. Gärt., B. Mey et Scherb.	no	Aichberger et al. 2012	standard textbook veterinary medicine	cattle	Radix	catarrh of the upper respiratory tract, infections, mucous obstruction of lung and sinuses
QR	Armoracia rusticana G. Gärt., B. Mey et Scherb.	no	Aichberger et al. 2012	standard textbook veterinary medicine	pig	Radix	catarrh of the upper respiratory tract, infections, mucous obstruction of lung and sinuses
QR	Armoracia rusticana G. Gärt., B. Mey et Scherb.	no	Aichberger et al. 2012	standard textbook veterinary medicine	small ruminant	Radix	catarrh of the upper respiratory tract, infections, mucous obstruction of lung and sinuses
QR	Armoracia rusticana G. Gärt., B. Mey et Scherb.	no	Wynn et al. 2007	standard textbook veterinary medicine	not specified	Radix	mucolytic expectorans, antibacterial effects
QR	Artemisia absinthium L.	no	Mayer et al. 2014	peer-reviewed publication	not specified		cough, cold
QR	Asclepias tuberosa L.	no	Wynn et al. 2007	standard textbook veterinary medicine	not specified		catarrh
QR	Astragalus sp. L.	no	Wynn et al. 2007	standard textbook veterinary medicine	not specified		pneumonia, lower respiratory tract infection
QR	Atropa belladonna L.	no	Mayer et al. 2014	peer-reviewed publication	not specified		cough, cold
QR	Avena sativa L.	no	Disler et al. 2014	peer-reviewed publication	farm animals in general	Fructus	n.a.
QR	Borago officinalis L.	no	Mayer et al. 2014	peer-reviewed publication	not specified		cough, cold
QR	Boswellia serrata Roxb. ex Colebr.	no	Wynn et al. 2007	standard textbook veterinary medicine	small animal	Resina	bronchitis
QR	Camellia sinensis (L). KUNTZE	yes	Klarer et al. 2013	standard textbook veterinary medicine	farm animals in general	Folium	cough, cold
QR	Capsicum annuum L.	no	Wynn et al. 2007	standard textbook veterinary medicine	not specified		mucolytic expectorans
QR	Cetraria islandica (L.) ACH.	yes	Aichberger et al. 2012	standard textbook veterinary medicine	cattle	Herba	cough, infections of the respiratory tract, irritation of mucosa
QR	Cetraria islandica (L.) ACH.	yes	Aichberger et al. 2012	standard textbook veterinary medicine	pig	Herba	cough, infections of the respiratory tract, irritation of mucosa
QR	Cetraria islandica (L.) ACH.	yes	Aichberger et al. 2012	standard textbook veterinary medicine	small ruminant	Herba	cough, infections of the respiratory tract, irritation of mucosa
QR	Cetraria islandica (L.) ACH.	yes	Fintelmann et al. 2002	standard textbook human medicine	human	Lichen	chronic bronchitis
QR	Cetraria islandica (L.) ACH.	yes	Klarer et al. 2013	standard textbook veterinary medicine	farm animals in general	Herba	cough, cold
QR	Cetraria islandica (L.) ACH.	yes	Mayer et al. 2014	peer-reviewed publication	not specified		cough, cold
QR	Cetraria islandica (L.) ACH.	yes	Wynn et al. 2007	standard textbook veterinary medicine	small animal	Herba	cough, for demulcent
QR	Chondrus crispus STACKH.	no	Fintelmann et al. 2002	standard textbook human medicine	human	Lichen	cough
QR	Chondrus crispus STACKH.	no	Wynn et al. 2007	standard textbook veterinary medicine	not specified		cough
QR	Cinnamomum verum J.PRESL	no	Wynn et al. 2007	standard textbook veterinary medicine	not specified		mucolytic expectorans
QR	Clematis flammula L.	no	Mayer et al. 2014	peer-reviewed publication	not specified		cough, cold
QR	Clematis vitalba L.	no	Mayer et al. 2014	peer-reviewed publication	not specified		cough, cold
QR	Conium maculatum L.	no	Mayer et al. 2014	peer-reviewed publication	not specified		cough, cold
QR	Convolvulus arvensis L.	no	Mayer et al. 2014	peer-reviewed publication	not specified		cough, cold
QR	Datura stramonium L.	no	Mayer et al. 2014	peer-reviewed publication	not specified		cough, cold
QR	Drosera rotundifolia L.	no	Fintelmann et al. 2002	standard textbook human medicine	human	Herba	cough
QR	Echinacea purpurea (L.) MOENCH	yes	Aichberger et al. 2012	standard textbook veterinary medicine	dog	Herba cum radice	stimulation of the immune system, infections of respiratory tract, cold
QR	Echinacea purpurea (L.) MOENCH	yes	Reichling et al. 2008	standard textbook veterinary medicine	dog	Herba	acute respiratory disease
QR	Echinacea purpurea (L.) MOENCH	yes	Wynn et al. 2007	standard textbook veterinary medicine	small animal	Herba cum radice	rhinitis, sinusitis, anti-inflammatory, antiviral and antibacterial effects
QR	Erigeron acer Bivona	no	Mayer et al. 2014	peer-reviewed publication	not specified		cough, cold
QR	Eryngium campestre L.	no	Mayer et al. 2014	peer-reviewed publication	not specified		cough, cold
QR	Eucalyptus globulus LABILL.	no	Mayer et al. 2014	peer-reviewed publication	not specified		cough, cold
QR	Eucalyptus L'HER. sp.	no	Franz et al. 2005	EFSA report	not specified	Folium	n.a.
QR	Eupatorium perfoliatum L.	no	Fintelmann et al. 2003	standard textbook human medicine	human		cold
QR	Eupatorium perfoliatum L.	no	Wynn et al. 2007	standard textbook veterinary medicine	small animal	Folium et Flos	fever, upper respiratory tract infection, immunstimulating
QR	Euphrasia officinalis L.	no	Wynn et al. 2007	standard textbook veterinary medicine	small animal	Herba	watery rhinitis
QR	Ferula communis L.	no	Mayer et al. 2014	peer-reviewed publication	not specified		cough, cold
QR	Ficus carica L.	no	Mayer et al. 2014	peer-reviewed publication	not specified		cough, cold
QR	Filipendula ulmaria (L.) MAXIM.	no	Aichberger et al. 2012	standard textbook veterinary medicine	cattle	Herba	cold, fever
QR	Filipendula ulmaria (L.) MAXIM.	no	Aichberger et al. 2012	standard textbook veterinary medicine	pig	Herba	cold, fever
QR	Filipendula ulmaria (L.) MAXIM.	no	Aichberger et al. 2012	standard textbook veterinary medicine	small ruminant	Herba	cold, fever
QR	Filipendula ulmaria (L.) MAXIM.	no	Fintelmann et al. 2003	standard textbook human medicine	human	Herba	cold
QR	Foeniculum vulgare (L.) MILL.	yes	Aichberger et al. 2012	standard textbook veterinary medicine	cattle	Fructus	catarrh, bronchitis
QR	Foeniculum vulgare (L.) MILL.	yes	Aichberger et al. 2012	standard textbook veterinary medicine	dog	Fructus	catarrh, bronchitis
QR	Foeniculum vulgare (L.) MILL.	yes	Aichberger et al. 2012	standard textbook veterinary medicine	pig	Fructus	catarrh, bronchitis
QR	Foeniculum vulgare (L.) MILL.	yes	Franz et al. 2005	EFSA report	not specified	Fructus	Catarrh of the upper respiratory tract, cough
QR	Foeniculum vulgare (L.) MILL.	yes	Reichling et al. 2008	standard textbook veterinary medicine	cattle	Folium	catarrh of the upper respiratory tract
QR	Foeniculum vulgare (L.) MILL.	yes	Reichling et al. 2008	standard textbook veterinary medicine	pig	Folium	catarrh of the upper respiratory tract
QR	Foeniculum vulgare (L.) MILL.	yes	Reichling et al. 2008	standard textbook veterinary medicine	small ruminant	Folium	catarrh of the upper respiratory tract
QR	Foeniculum vulgare (L.) MILL.	yes	Wynn et al. 2007	standard textbook veterinary medicine	pig	Fructus	mucolytic expectorans, pneumonia, lower respiratory infections
QR	Fraxinus ornus L.	no	Mayer et al. 2014	peer-reviewed publication	not specified		cough, cold
QR	Geranium robertianum L.	no	Disler et al. 2014	peer-reviewed publication	farm animals in general	Herba	n.a.
QR	Glycyrrhiza glabra L.	yes	Mayer et al. 2014	peer-reviewed publication	not specified		cough, cold
QR	Glycyrrhiza glabra L.	yes	Reichling et al. 2008	standard textbook veterinary medicine	cattle	Radix	Inflammation of upper respiratory tract
QR	Glycyrrhiza glabra L.	yes	Reichling et al. 2008	standard textbook veterinary medicine	pig	Radix	Inflammation of upper respiratory tract
QR	Glycyrrhiza glabra L.	yes	Reichling et al. 2008	standard textbook veterinary medicine	pig	Radix	Inflammation of upper respiratory tract
QR	Glycyrrhiza glabra L.	yes	Wynn et al. 2007	standard textbook veterinary medicine	small animal	Radix	cough, pneumonia, infection and inflammation in the respiratory tract
QR	Hedera helix L.	no	Fintelmann et al. 2002	standard textbook human medicine	human	Folium	cough, spastic inflammatory diseases of respiratory tract
QR	Hedera helix L.	no	Wynn et al. 2007	standard textbook veterinary medicine	not specified		bronchitis, as an expectorant
QR	Helianthus annuus L.	no	Mayer et al. 2014	peer-reviewed publication	not specified		cough, cold
QR	Helichrysum italicum (Roth) G.Don	no	Mayer et al. 2014	peer-reviewed publication	not specified		cough, cold
QR	Helleborus bocconei Ten.	no	Mayer et al. 2014	peer-reviewed publication	not specified		cough, cold
QR	Helleborus foetidus L.	no	Mayer et al. 2014	peer-reviewed publication	not specified		cough, cold
QR	Helleborus niger L.	no	Mayer et al. 2014	peer-reviewed publication	not specified		cough, cold
QR	Helleborus odorus W.K.	no	Mayer et al. 2014	peer-reviewed publication	not specified		cough, cold
QR	Helleborus orientalis Lam.	no	Mayer et al. 2014	peer-reviewed publication	not specified		cough, cold
QR	Helleborus sp.	no	Mayer et al. 2014	peer-reviewed publication	not specified		cough, cold
QR	Helleborus viridis L.	no	Mayer et al. 2014	peer-reviewed publication	not specified		cough, cold
QR	Hordeum vulgare L.	no	Mayer et al. 2014	peer-reviewed publication	not specified		cough, cold
QR	Inula helenium L.	no	Fintelmann et al. 2002	standard textbook human medicine	human	Radix	chronic cough, chronic bronchitis
QR	Inula sp.	no	Mayer et al. 2014	peer-reviewed publication	not specified		cough, cold
QR	Juniperus communis L.	no	Mayer et al. 2014	peer-reviewed publication	not specified		cough, cold
QR	Juniperus excelsa M. Bieb.	no	Mayer et al. 2014	peer-reviewed publication	not specified		cough, cold
QR	Juniperus oxycedrus L.	no	Mayer et al. 2014	peer-reviewed publication	not specified		cough, cold
QR	Juniperus sp.	no	Klarer et al. 2013	standard textbook veterinary medicine	farm animals in general	Herba	cough, cold, pneumonia
QR	Lavandula lanata Boiss	no	Mayer et al. 2014	peer-reviewed publication	not specified		cough, cold
QR	Lavandula latifolia Medik.	no	Mayer et al. 2014	peer-reviewed publication	not specified		cough, cold
QR	Lavandula pedunculata (Mill.) Cav.	no	Mayer et al. 2014	peer-reviewed publication	not specified		cough, cold
QR	Mahonia aquifolium (Pursh) Nutt.	no	Wynn et al. 2007	standard textbook veterinary medicine	small animal	Radix	catarrh
QR	Malva sylvestris L.	yes	Aichberger et al. 2012	standard textbook veterinary medicine	cattle	Folium et Flos	catarrh of the upper respiratory tract, cough, laryngitis
QR	Malva sylvestris L.	yes	Aichberger et al. 2012	standard textbook veterinary medicine	pig	Folium et Flos	catarrh of the upper respiratory tract, cough, laryngitis
QR	Malva sylvestris L.	yes	Aichberger et al. 2012	standard textbook veterinary medicine	small ruminant	Folium et Flos	catarrh of the upper respiratory tract, cough, laryngitis
QR	Malva sylvestris L.	yes	Fintelmann et al. 2002	standard textbook human medicine	human	Folium et Flos	n.a.
QR	Malva sylvestris L.	yes	Klarer et al. 2013	standard textbook veterinary medicine	farm animals in general	Folium et Flos	cough, cold
QR	Malva sylvestris L.	yes	Mayer et al. 2014	peer-reviewed publication	not specified		cough, cold
QR	Mandragora officinarum L.	no	Wynn et al. 2007	standard textbook veterinary medicine	small ruminant		cough, pneumonia, lower respiratory tract infection
QR	Marrubium supinum L.	no	Mayer et al. 2014	peer-reviewed publication	not specified		cough, cold
QR	Marrubium vulgare L.	no	Mayer et al. 2014	peer-reviewed publication	not specified		cough, cold
QR	Matricaria recutita L.	yes	Aichberger et al. 2012	standard textbook veterinary medicine	cattle	Flos	Inflammation of upper respiratory tract
QR	Matricaria recutita L.	yes	Aichberger et al. 2012	standard textbook veterinary medicine	pig	Flos	Inflammation of upper respiratory tract
QR	Matricaria recutita L.	yes	Aichberger et al. 2012	standard textbook veterinary medicine	small ruminant	Flos	Inflammation of upper respiratory tract
QR	Matricaria recutita L.	yes	Klarer et al. 2013	standard textbook veterinary medicine	farm animals in general	Flos	cough, cold
QR	Matricaria recutita L.	yes	Mayer et al. 2014	peer-reviewed publication	not specified		cough, cold
QR	Melaleuca leucadendra (L.) L.	no	Wynn et al. 2007	standard textbook veterinary medicine	not specified		mucolytic expectorans
QR	Melissa officinalis L.	no	Aichberger et al. 2012	standard textbook veterinary medicine	cattle	Folium	bronchial catarrh
QR	Melissa officinalis L.	no	Aichberger et al. 2012	standard textbook veterinary medicine	pig	Folium	bronchial catarrh
QR	Melissa officinalis L.	no	Aichberger et al. 2012	standard textbook veterinary medicine	small ruminant	Folium	bronchial catarrh
QR	Mentha pulegium L.	no	Mayer et al. 2014	peer-reviewed publication	not specified		cough, cold
QR	Mentha x piperita L.	yes	Aichberger et al. 2012	standard textbook veterinary medicine	cattle	Folium	catarrh, cough, cold, mucosal inflammation of throat
QR	Mentha x piperita L.	yes	Aichberger et al. 2012	standard textbook veterinary medicine	pig	Folium	catarrh, cough, cold, mucosal inflammation of throat
QR	Mentha x piperita L.	yes	Aichberger et al. 2012	standard textbook veterinary medicine	small ruminant	Folium	catarrh, cough, cold, mucosal inflammation of throat
QR	Mentha x piperita L.	yes	Franz et al. 2005	EFSA report	not specified	Folium	catarrh of respiratory tract
QR	Olea europaea L.	no	Mayer et al. 2014	peer-reviewed publication	not specified		cough, cold
QR	Origanum heracleoticum L.	no	Mayer et al. 2014	peer-reviewed publication	not specified		cough, cold
QR	Origanum vulgare L.	yes	Mayer et al. 2014	peer-reviewed publication	not specified		cough, cold
QR	Origanum vulgare L.	yes	Reichling et al. 2008	standard textbook veterinary medicine	dog	Herba	cough, bronchial catarrh, as axpectorans
QR	Parietaria diffusa M. Et K.	no	Mayer et al. 2014	peer-reviewed publication	not specified		cough, cold
QR	Parietaria officinalis L.	no	Mayer et al. 2014	peer-reviewed publication	not specified		cough, cold
QR	Pelargonium sidoides DC.	no	Fintelmann et al. 2002	standard textbook human medicine	human	Radix	infections of respiratory tract, bronchitis
QR	Picea abies (L.) H.KARST.	no	Disler et al. 2014	peer-reviewed publication	cattle	Herba et resina	n.a.
QR	Picea abies (L.) H.KARST.	no	Mayer et al. 2014	peer-reviewed publication	not specified		cough, cold
QR	Picea abies (L.) H.KARST.	no	Schmid et al. 2012	peer-reviewed publication	cattle	Herba	n.a.
QR	Picea abies (L.) H.KARST.	no	Wynn et al. 2007	standard textbook veterinary medicine	not specified	Folium	mucolytic expectorans
QR	Pimpinella anisum L.	yes	Aichberger et al. 2012	standard textbook veterinary medicine	cattle	Fructus	bronchitis, laryngitis, pharyngitis
QR	Pimpinella anisum L.	yes	Aichberger et al. 2012	standard textbook veterinary medicine	pig	Fructus	flatulence, colic
QR	Pimpinella anisum L.	yes	Aichberger et al. 2012	standard textbook veterinary medicine	small ruminant	Fructus	flatulence, colic
QR	Pimpinella anisum L.	yes	Fintelmann et al. 2002	standard textbook human medicine	human	Fructus	cough
QR	Pimpinella anisum L.	yes	Franz et al. 2005	EFSA report	not specified	Fructus	catarrh of upper respiratory tract
QR	Pimpinella anisum L.	yes	Mayer et al. 2014	peer-reviewed publication	not specified		cough, cold
QR	Pimpinella anisum L.	yes	Reichling et al. 2008	standard textbook veterinary medicine	cattle	Fructus	catarrh of the upper respiratory tract
QR	Pimpinella anisum L.	yes	Reichling et al. 2008	standard textbook veterinary medicine	pig	Fructus	catarrh of the upper respiratory tract
QR	Pimpinella anisum L.	yes	Reichling et al. 2008	standard textbook veterinary medicine	small ruminant	Fructus	catarrh of the upper respiratory tract
QR	Pimpinella anisum L.	yes	Wynn et al. 2007	standard textbook veterinary medicine	not specified	Semen	mucolytic expectorans
QR	Pimpinella saxifraga L.	no	Fintelmann et al. 2002	standard textbook human medicine	human	Radix	cold
QR	Plantago lanceolata L.	yes	Aichberger et al. 2012	standard textbook veterinary medicine	cattle	Herba	brochnitis, infections of respiratory tract, cough, mucosal inflammation of throat
QR	Plantago lanceolata L.	yes	Aichberger et al. 2012	standard textbook veterinary medicine	pig	Herba	brochnitis, infections of respiratory tract, cough, mucosal inflammation of throat
QR	Plantago lanceolata L.	yes	Aichberger et al. 2012	standard textbook veterinary medicine	small ruminant	Herba	brochnitis, infections of respiratory tract, cough, mucosal inflammation of throat
QR	Plantago lanceolata L.	yes	Fintelmann et al. 2002	standard textbook human medicine	human	Herba	acute diseases of respiratory tract
QR	Plantago lanceolata L.	yes	Klarer et al. 2013	standard textbook veterinary medicine	farm animals in general	Folium et Flos	cough, cold
QR	Plantago major L.	no	Mayer et al. 2014	peer-reviewed publication	not specified		cough, cold
QR	Plantago major L.	no	Wynn et al. 2007	standard textbook veterinary medicine	small animal	Folium	cough, chronic bronchitis, upper respiratory inflammation
QR	Polygonatum multiflorum (L.) All.	no	Mayer et al. 2014	peer-reviewed publication	not specified		cough, cold
QR	Polygonatum odoratum (Mill.) Druce	no	Mayer et al. 2014	peer-reviewed publication	not specified		cough, cold
QR	Potentilla erecta (L.) RAEUSCH.	yes	Wynn et al. 2007	standard textbook veterinary medicine	small ruminant		cough, pneumonia, lower respiratory tract infection
QR	Primula veris L.	yes	Aichberger et al. 2012	standard textbook veterinary medicine	cattle	Radix	catarrh and mucous obstruction of respiratory tract, cough, pneumonia, infections, sinusitis
QR	Primula veris L.	yes	Aichberger et al. 2012	standard textbook veterinary medicine	pig	Radix	catarrh and mucous obstruction of respiratory tract, cough, pneumonia, infections, sinusitis
QR	Primula veris L.	yes	Aichberger et al. 2012	standard textbook veterinary medicine	small ruminant	Radix	catarrh and mucous obstruction of respiratory tract, cough, pneumonia, infections, sinusitis
QR	Primula veris L.	yes	Fintelmann et al. 2002	standard textbook human medicine	human	Radix	chronic bronchitis
QR	Primula veris L.	yes	Klarer et al. 2013	standard textbook veterinary medicine	farm animals in general	Flos	cough, cold
QR	Primula veris L.	yes	Reichling et al. 2008	standard textbook veterinary medicine	cattle	Radix	catarrh of the upper respiratory tract
QR	Primula veris L.	yes	Reichling et al. 2008	standard textbook veterinary medicine	pig	Radix	catarrh of the upper respiratory tract
QR	Primula veris L.	yes	Reichling et al. 2008	standard textbook veterinary medicine	small ruminant	Radix	catarrh of the upper respiratory tract
QR	Primula veris L.	yes	Wynn et al. 2007	standard textbook veterinary medicine	human		cough, as an expectorant
QR	Prunus serotina Ehrh.	no	Wynn et al. 2007	standard textbook veterinary medicine	small animal	Cortex	cough
QR	Pulicaria odora (L.) Rchb.	no	Mayer et al. 2014	peer-reviewed publication	not specified		cough, cold
QR	Rheum officinale L.	no	Mayer et al. 2014	peer-reviewed publication	not specified		cough, cold
QR	Robinia pseudoacacia L.	no	Mayer et al. 2014	peer-reviewed publication	not specified		cough, cold
QR	Rosa canina L.	no	Aichberger et al. 2012	standard textbook veterinary medicine	cattle	Fructus	diarrhea, infections
QR	Rosa canina L.	no	Aichberger et al. 2012	standard textbook veterinary medicine	cattle	Fructus	infections, cold
QR	Rosa canina L.	no	Aichberger et al. 2012	standard textbook veterinary medicine	pig	Fructus	diarrhea, infections
QR	Rosa canina L.	no	Aichberger et al. 2012	standard textbook veterinary medicine	pig	Fructus	infections, cold
QR	Rosa canina L.	no	Aichberger et al. 2012	standard textbook veterinary medicine	small ruminant	Fructus	diarrhea, infections
QR	Rosa canina L.	no	Aichberger et al. 2012	standard textbook veterinary medicine	small ruminant	Fructus	infections, cold
QR	Rubus ulmifolius Schott	no	Mayer et al. 2014	peer-reviewed publication	not specified		cough, cold
QR	Rumex acetosa L.	yes	Mayer et al. 2014	peer-reviewed publication	not specified		cough, cold
QR	Ruscus hypoglossum L.	no	Mayer et al. 2014	peer-reviewed publication	not specified		cough, cold
QR	Salix sp. L.	yes	Mayer et al. 2014	peer-reviewed publication	not specified		cough, cold
QR	Salix sp. L.	yes	Mayer et al. 2014	peer-reviewed publication	not specified		cough, cold
QR	Salix sp. L.	yes	Aichberger et al. 2012	standard textbook veterinary medicine	cattle	Cortex	fever, infections, pain
QR	Salix sp. L.	yes	Aichberger et al. 2012	standard textbook veterinary medicine	pig	Cortex	fever, infections, pain
QR	Salix sp. L.	yes	Aichberger et al. 2012	standard textbook veterinary medicine	small ruminant	Cortex	fever, infections, pain
QR	Salvia officinalis L.	yes	Disler et al. 2014	peer-reviewed publication	cattle	Folium
QR	Salvia officinalis L.	yes	Franz et al. 2005	EFSA report	not specified	Folium	inflammation of mucous membranes of nose and thoat
QR	Sambucus nigra L.	yes	Aichberger et al. 2012	standard textbook veterinary medicine	cattle	Flos et Fructus	cold, influenza, cough
QR	Sambucus nigra L.	yes	Aichberger et al. 2012	standard textbook veterinary medicine	pig	Flos et Fructus	cold, influenza, cough
QR	Sambucus nigra L.	yes	Aichberger et al. 2012	standard textbook veterinary medicine	small ruminant	Flos et Fructus	cold, influenza, cough
QR	Sambucus nigra L.	yes	Mayer et al. 2014	peer-reviewed publication	not specified		cough, cold
QR	Sambucus nigra L.	yes	Reichling et al. 2008	standard textbook veterinary medicine	pig	Flos et Fructus	aguish cold
QR	Sambucus nigra L.	yes	Reichling et al. 2008	standard textbook veterinary medicine	small ruminant	Flos et Fructus	aguish cold
QR	Sambucus nigra L.	yes	Wynn et al. 2007	standard textbook veterinary medicine	small animal	Herba	catarrh, rhinitis, sinusitis
QR	Saponaria officinalis L.	no	Fintelmann et al. 2002	standard textbook human medicine	human	Radix	chronic bronchitis
QR	Saponaria officinalis L.	no	Reichling et al. 2008	standard textbook veterinary medicine	dog	Radix	bronchial catarrh
QR	Scirpoides holoschoenus (L.) Sojak	no	Mayer et al. 2014	peer-reviewed publication	not specified		cough, cold
QR	Solidago virgaurea L.	no	Wynn et al. 2007	standard textbook veterinary medicine	small animal	Folium et Flos	upper respiratory tract inflammation, infection with catarrh
QR	Stipa tenacissima L.	no	Mayer et al. 2014	peer-reviewed publication	not specified		cough, cold
QR	Syzygium aromaticum (L.) Merr. & L.M.Perry	no	Wynn et al. 2007	standard textbook veterinary medicine	small animal	Flos	mucolytic expectorans
QR	Tamus communis L.	no	Mayer et al. 2014	peer-reviewed publication	not specified		cough, cold
QR	Thuja occidentalis L.	no	Fintelmann et al. 2003	standard textbook human medicine	human		cold
QR	Thuja occidentalis L.	no	Wynn et al. 2007	standard textbook veterinary medicine	small animal	Folium	upper respiratory tract infection
QR	Thymus sp. L.	no	Franz et al. 2005	EFSA report	not specified	Herba	bronchitis, catarrh of respiratory tract
QR	Thymus sp. L.	no	Mayer et al. 2014	peer-reviewed publication	not specified		cough, cold
QR	Thymus vulgaris L.	yes	Aichberger et al. 2012	standard textbook veterinary medicine	cattle	Herba	bronchitis, catarrh of upper respiratory tract, cough, mucosal inflammation of throat
QR	Thymus vulgaris L.	yes	Aichberger et al. 2012	standard textbook veterinary medicine	pig	Herba	bronchitis, catarrh of upper respiratory tract, cough, mucosal inflammation of throat
QR	Thymus vulgaris L.	yes	Aichberger et al. 2012	standard textbook veterinary medicine	small ruminant	Herba	bronchitis, catarrh of upper respiratory tract, cough, mucosal inflammation of throat
QR	Thymus vulgaris L.	yes	Fintelmann et al. 2002	standard textbook human medicine	human	Herba	cough, bronchitis, catarrh of upper respiratory tract
QR	Thymus vulgaris L.	yes	Klarer et al. 2013	standard textbook veterinary medicine	farm animals in general	Herba	cough, cold
QR	Thymus vulgaris L.	yes	Mayer et al. 2014	peer-reviewed publication	not specified		cough, cold
QR	Thymus vulgaris L.	yes	Reichling et al. 2008	standard textbook veterinary medicine	cattle	Folium et Flos	bronchitis, catarrh of upper respiratory tract
QR	Thymus vulgaris L.	yes	Reichling et al. 2008	standard textbook veterinary medicine	pig	Folium et Flos	bronchitis, catarrh of upper respiratory tract
QR	Thymus vulgaris L.	yes	Reichling et al. 2008	standard textbook veterinary medicine	small ruminant	Folium et Flos	bronchitis, catarrh of upper respiratory tract
QR	Thymus vulgaris L.	yes	Schmid et al. 2012	peer-reviewed publication	farm animals in general	Herba	n.a.
QR	Thymus vulgaris L.	yes	Wynn et al. 2007	standard textbook veterinary medicine	not specified		bronchospasm, as an mucolytic expectorant, antibacterial effects
QR	Tilia cordata MILL./Tilia platyphyllos SCOP.	no	Aichberger et al. 2012	standard textbook veterinary medicine	cattle	Flos	fever, upper respiratory tract infection, bronchial catarrh, cough
QR	Tilia cordata MILL./Tilia platyphyllos SCOP.	no	Aichberger et al. 2012	standard textbook veterinary medicine	pig	Flos	fever, upper respiratory tract infection, bronchial catarrh, cough
QR	Tilia cordata MILL./Tilia platyphyllos SCOP.	no	Aichberger et al. 2012	standard textbook veterinary medicine	small ruminant	Flos	fever, upper respiratory tract infection, bronchial catarrh, cough
QR	Tilia cordata MILL./Tilia platyphyllos SCOP.	no	Reichling et al. 2008	standard textbook veterinary medicine	cattle	Flos	cough, cold
QR	Tilia cordata MILL./Tilia platyphyllos SCOP.	no	Reichling et al. 2008	standard textbook veterinary medicine	pig	Flos	cough, cold
QR	Tilia cordata MILL./Tilia platyphyllos SCOP.	no	Reichling et al. 2008	standard textbook veterinary medicine	small ruminant	Flos	cough, cold
QR	Trifolium pratense L.	no	Reichling et al. 2008	standard textbook veterinary medicine	cattle	Flos	cough, bronchitis, laryngitis
QR	Trigonella foenum-graecum L.	no	Aichberger et al. 2012	standard textbook veterinary medicine	cattle	Semen et folium	n.a.
QR	Trigonella foenum-graecum L.	no	Aichberger et al. 2012	standard textbook veterinary medicine	pig	Semen et folium	n.a.
QR	Trigonella foenum-graecum L.	no	Aichberger et al. 2012	standard textbook veterinary medicine	small ruminant	Semen et folium	n.a.
QR	Trigonella foenum-graecum L.	no	Wynn et al. 2007	standard textbook veterinary medicine	not specified		iritation of mucosal membranes in throat and breathing passages
QR	Tussilago farfara L.	yes	Fintelmann et al. 2002	standard textbook human medicine	human	Folium	chronic bronchitis, acute catarrh, cough
QR	Tussilago farfara L.	yes	Reichling et al. 2008	standard textbook veterinary medicine	cattle	Folium	cough, bronchial catarrh
QR	Tussilago farfara L.	yes	Reichling et al. 2008	standard textbook veterinary medicine	pig	Folium	cough, bronchial catarrh
QR	Tussilago farfara L.	yes	Reichling et al. 2008	standard textbook veterinary medicine	small ruminant	Folium	cough, bronchial catarrh
QR	Tussilago farfara L.	yes	Wynn et al. 2007	standard textbook veterinary medicine	not specified		cough, laryngitis, pharyngitis, bronchitis
QR	Ulmus rubra MUHL.	no	Wynn et al. 2007	standard textbook veterinary medicine	small animal	Cortex	mucous inflammation of the lung
QR	Urtica dioica L.	yes	Klarer et al. 2013	standard textbook veterinary medicine	farm animals in general	Folium	cough, cold
QR	Urtica dioica L.	yes	Wynn et al. 2007	standard textbook veterinary medicine	small animal	Folium	rhinitis, sinusitis
QR	Verbascum phlomoides L.	no	Reichling et al. 2008	standard textbook veterinary medicine	cattle	Flos	cough, bronchial catarrh
QR	Verbascum phlomoides L.	no	Reichling et al. 2008	standard textbook veterinary medicine	pig	Flos	cough, bronchial catarrh
QR	Verbascum phlomoides L.	no	Reichling et al. 2008	standard textbook veterinary medicine	small ruminant	Flos	cough, bronchial catarrh
QR	Verbascum thapsus L.	no	Wynn et al. 2007	standard textbook veterinary medicine	not specified		bronchitis, tracheitis, laryngitis, cough, catarrh
QR	Viola odorata L.	no	Fintelmann et al. 2002	standard textbook human medicine	human	Radix	chronic bronchitis
QR	Viola tricolor L.	no	Reichling et al. 2008	standard textbook veterinary medicine	cattle	Herba	cough, respiratory tract disease
QR	Viola tricolor L.	no	Reichling et al. 2008	standard textbook veterinary medicine	pig	Herba	cough, respiratory tract disease
QR	Viola tricolor L.	no	Reichling et al. 2008	standard textbook veterinary medicine	small ruminant	Herba	cough, respiratory tract disease
QR	Vitis vinifera L.	no	Mayer et al. 2014	peer-reviewed publication	not specified		cough, cold
QR	Zingiber officinale Rosc.	no	Wynn et al. 2007	standard textbook veterinary medicine	cattle	Rhizoma	mucolytic expectorans
QR	Zingiber officinale Rosc.	no	Wynn et al. 2007	standard textbook veterinary medicine	pig	Rhizoma	mucolytic expectorans
