# Supplementary material for: Medicinal plants – prophylactic and therapeutic options for gastrointestinal and respiratory diseases in calves and piglets? A systematic review
Source: BMC Vet Res. 2016 Jun 6;12:89. doi: 10.1186/s12917-016-0714-8 (PMC4896019; doi:10.1186/s12917-016-0714-8)
Supplement: Additional file 3: — Assessment of medicinal plants effects in 418 final peer-reviewed references. (XLSX 59 kb) [file 12917_2016_714_MOESM3_ESM.xlsx]

## Sheet: data
ATC-vet code	Plant species	Reference	Kind of trial	Animal species (in vivo/clinical trial)	Study design / method	Topic	Antibacterial	Synergism with antibiotics	Antiviral	Antiprotozoal	Antiadhesive	Antidiarrheic	Spasmolytic QA	Spasmolytic QR	Antiinflammatory	Analgesic	Immunostimulant	Expectorant	Antitussive	Hypothesis proved	further information
QA	Achillea millefolium L.	Cross et al., 2007	clinical trial	poultry	With negativ control	effect on performance, dietary digestibility and gut microflora in chickens from 7 to 28 days of age	o
QA	Achillea millefolium L.	Babaei et al., 2007	in vitro/ex vivo		contractile responses of the isolated guinea-pig ileum								+
QA	Achillea millefolium L.	Candan et al., 2003	in vitro/ex vivo			Streptococcus pneumoniae, Clostridium perfringens, Candida albicans, Mycobacterium smegmatis, Acinetobacter lwoffii and Candida krusei	+
QA	Achillea millefolium L.	Moradi et al., 2013	in vitro/ex vivo		isolated ileum of rat								+
QA	Achillea millefolium L.	Tajik et al., 2008	in vitro/ex vivo			S. aureus, E.coli	+
QA	Achillea millefolium L.	Yaeesh et al., 2006	in vitro/ex vivo		isolated rabbit jejunum preparations								+								relaxation of both spontaneous and K(+)-induced contractions as well as shifting the Ca(++) concentration-response curves (CRCs) to the right, similar to that caused by verapamil.
QA	Achillea millefolium L.	Lemmens-Gruber et al., 2006	in vitro/ex vivo		spasmolytic activity of the flavonoid fraction of Achillea millefolium s.l. on isolated guinea-pig ilea								+
QA	Achillea millefolium L.	Borrelli et al., 2012	in vivo	laboratory rodent		Prokinetic effect of a standardized yarrow (Achillea millefolium) extract and its constituent choline: studies in the mouse and human stomach--> Prokinetisch wirksam							+
QA	Allium sativum L.	Ghosh et al., 2010	clinical trial	cattle	Randomized, negative control	effect on body weight gain, feed intake, feed conversion efficiency, faecal score, faecal coliform count and feeding cost	+					+
QA	Allium sativum L.	Ghosh et al., 2011	clinical trial	cattle	Randomized, negative control	Performance was evaluated by measuring average body weight (BW) gain, feed intake [dry matter (DM); total digestible nutrient (TDN) and crude protein (CP)], feed conversion efficiency (DM, TDN and CP), fecal score and fecal coliform count						+
QA	Allium sativum L.	Olson et al., 1998	clinical trial	cattle	Randomized controlled study	cryptosporidiosis in neonatal calves				+
QA	Allium sativum L.	Tatara et al., 2005	clinical trial	pig	Placebo-controlled	positive effect on intestinal morphologie
QA	Allium sativum L.	Yan and Kim, 2013	clinical trial	pig	Randomized, negative controlled study	growth performance, apparent total tract digestibility, blood characteristics and faecal microbial concentration in weanling pigs	+										+
QA	Allium sativum L.	Sreter et al., 1999	clinical trial	poultry	reference treatment	Attempted chemoprophylaxis of cryptosporidiosis				+
QA	Allium sativum L.	Casella et al., 2013	in vitro/ex vivo			Staphylococcus aureus (inhibition zone 14.8mm), Pseudomonas aeruginosa (inhibition zone 21.1mm), and Escherichia coli (inhibition zone 11.0mm)	+
QA	Allium sativum L.	Abubakar, 2009	in vitro/ex vivo			nosocomial Escherichia coli, Staphylococcus aureus, Streptococcus pneumoniea and Pseudomonas aeruginosa	+
QA	Allium sativum L.	Al-Mariri and Safi, 2014	in vitro/ex vivo			E. coli O157:H7, Yersinia enterocolitica O9, Proteus spp., and Klebsiella pneumoniae	+
QA	Allium sativum L.	Belguith et al., 2010	in vitro/ex vivo			Salmonella ssp.	+
QA	Allium sativum L.	Gomaa et al., 2003	in vitro/ex vivo			Staphylococcus aureus, Esherichia coil, Salmonella typhi and Bacillus cereus	+
QA	Allium sativum L.	Gull et al., 2012	in vitro/ex vivo		disc diffusion method	drug resistant Escherichia coli, Pseudomonas aeruginosa, Bacillus subtilis, Staphylococcus aureus, Klebsiella pneumoniae, Shigella sonnei, Staphylococcus epidermidis and Salmonella typhi	+
QA	Allium sativum L.	Harris et al., 2000	in vitro/ex vivo			Giardia intestinalis	+
QA	Allium sativum L.	Karuppiah and Rajaram, 2012	in vitro/ex vivo			Gram positive and Gram negative microorganisms	+
QA	Allium sativum L.	Meriga et al., 2012	in vitro/ex vivo			E. coli	+
QA	Allium sativum L.	Palaksha et al., 2010	in vitro/ex vivo		agar well dilution method	streptomycin-resistant Staphylococcus aureus and Escherichia coli	+
QA	Allium sativum L.	Ushimaru et al., 2012	in vitro/ex vivo		susceptibility test performed was disc diffusion, and crude extracts were diluted (%v/v) into Muller-Hinton agar	E. coli	+	+
QA	Allium sativum L.	Eja et al., 2007	in vitro/ex vivo			E. coli, Salmonella ssp.	+														It is suggested that the recorded relaxation results are due to the release of prostaglandins E (1) and E (2) consecutively to alpha- and beta-adrenoreceptor stimulation
QA	Allium sativum L.	Horie et al., 1999	in vivo	laboratory rodent	Negative control	protection from intestinal damage by methotrexate														+
QA	Allium sativum L.	Kuda et al., 2004	in vivo	laboratory rodent		effect on cecal microflora uncertain	?
QA	Allium sativum L.	Kuo et al., 2011	in vivo	laboratory rodent	Placebo controlled	endotoxin-induced neutrophil infiltration and damage to the small intestine									+
QA	Althaea officinalis L.	Valiei et al., 2011	in vitro/ex vivo			Escherichia coli, Pseudomonas aeruginosa, Klebsiella pneumoniae, Bacillus subtilis, Enterococcus faecalis, Staphylococcus aureus and Staphylococcus epidermidis	+
QA	Althaea officinalis L.	Watt et al., 2007	in vitro/ex vivo		whole cell Escherichia coli luminescent biosensors	E. coli	+														Many of the herbal tinctures were active against these Gram-negative bacteria, affecting their metabolism without, in some cases, arresting cell growth or causing cell death
QA	Camellia sinensis (L). KUNTZE	Bruins et al., 2011	clinical trial	pig	Randomized controlled trial	effect on PWD	+					+
QA	Camellia sinensis (L). KUNTZE	Zanchi et al., 2008	clinical trial	pig	reference treatment	effect on caecal microflora	+
QA	Camellia sinensis (L). KUNTZE	Bandyopadhyay et al., 2005	in vitro/ex vivo			Staphylococcus aureus, Vibrio cholerae, Escherichia coli, Shigella spp., Salmonella spp., Bacillus spp., Klebsiella spp. and Pseudomonas aeruginosa.	+
QA	Camellia sinensis (L). KUNTZE	Chaudhuri et al., 2000	in vitro/ex vivo		guinea pig ileum								+								suggest a cholinergic involvement and a partial role of prostaglandin and nitric oxide in the mechanism of action of black tea extract on gastrointestinal motility
QA	Camellia sinensis (L). KUNTZE	Ciraj et al., 2001	in vitro/ex vivo			Salmonella ssp.	+														black tea
QA	Camellia sinensis (L). KUNTZE	Lee et al., 2009	in vitro/ex vivo			E. coli					o
QA	Camellia sinensis (L). KUNTZE	Mukherjee et al., 2012	in vitro/ex vivo			Vibrio cholerie, Pseudomonas aeruginosa, Staphylococcus aureus and Salmonella spp.	+
QA	Camellia sinensis (L). KUNTZE	Reygaert and Jusufi, 2013	in vitro/ex vivo			E. coli	+
QA	Camellia sinensis (L). KUNTZE	Tiwari et al., 2005	in vitro/ex vivo			S. typhimurium 1402/84, S. typhi, S. typhi Ty2a, S. dysenteriae, Y. enterocolitica C-770, and E.coli (EPEC Pz 1265).	+	+													black tea better than green tea
QA	Camellia sinensis (L). KUNTZE	Neyestani et al., 2007	in vitro/ex vivo		pour plate and disc diffusion methods	E. coli	+
QA	Camellia sinensis (L). KUNTZE	Ratnasooriya et al., 2009	in vivo	laboratory rodent	reference treatment	anti-diarrheal effects						+
QA	Carum carvi L.	Hawrelak et al., 2009	in vitro/ex vivo		degree of selectivity, inhibiting the growth of potential pathogens at concentrations that had no effect on the beneficial bacteria examined		+
QA	Carum carvi L.	Kacaniova et al., 2014	in vitro/ex vivo		disk diffusion method, broth microdilution assay	Clostridium perfringens and other Clostridium ssp.	+
QA	Carum carvi L.	Mohsenzadeh, 2007	in vitro/ex vivo		nutrient broth medium	E. coli	+
QA	Carum carvi L.	Al-Essa et al., 2010	in vitro/ex vivo		intestinal smooth muscle cells of the guinea pig								+
QA	Carum carvi L.	Keshavarz et al., 2013	in vivo	laboratory rodent	Negative control, reference treatment	helps in TNBS induced colitis									+
QA	Echinacea purpurea (L.) MOENCH	Hill et al., 2006	clinical trial	human		microbiota, uncertain effect	?
QA	Foeniculum vulgare (L.) MILL.	Alexandrovich et al., 2003	clinical trial	human	randomized, placebo-controlled	infantile colic, descrease of intensity							+
QA	Foeniculum vulgare (L.) MILL.	Aprotosoaie et al., 2008	in vitro/ex vivo		minimum inhibitory concentration	E. coli, S. aureus	+	+
QA	Foeniculum vulgare (L.) MILL.	Bisht et al., 2014	in vitro/ex vivo		disc diffusion method and minimum inhibitory concentration	E. coli	+
QA	Foeniculum vulgare (L.) MILL.	Bulut et al., 2009	in vitro/ex vivo		standard disc diffusion method	S. aureus, S.epidermidis, K. pneumoniae, E.coli	o
QA	Foeniculum vulgare (L.) MILL.	Kacaniova et al., 2014	in vitro/ex vivo		disk diffusion method, broth microdilution assay	Clostridium perfringens and other Clostridium ssp.	+
QA	Foeniculum vulgare (L.) MILL.	Mohsenzadeh, 2007	in vitro/ex vivo		nutrient broth medium	E. coli	+
QA	Foeniculum vulgare (L.) MILL.	Gulfraz et al., 2008	in vitro/ex vivo		disk diffusion as well as minimum inhibitory concentration method	E. coli u.a.	+
QA	Foeniculum vulgare (L.) MILL.	Al Akeel et al., 2014	in vitro/ex vivo		Agar well diffusion Assay	Proteus vulgaris, Escherichia coli and Staphylococcus aureus	+
QA	Foeniculum vulgare (L.) MILL.	Costa Brandelli et al., 2009	in vitro/ex vivo			Giarida lamblia				o
QA	Foeniculum vulgare (L.) MILL.	Damyanova and Stoyanova, 2007	in vitro/ex vivo			Staphylococcus epidermidis ATCC 12228, Staphylococcus aureus ATCC 6538 P, Bacillus subtilis and Bacillus pumilus, Gram-negative bacteria Escherichia coli ATCC 8739, Pseudomonas aeruginosa and Salmonella abony NCTC 6017	?														good against gram +, weak against gram -
QA	Foeniculum vulgare (L.) MILL.	Lee et al., 2012	in vitro/ex vivo												+						inhibition of Lipoxygenase
QA	Foeniculum vulgare (L.) MILL.	Capasso et al., 2007	in vivo	laboratory rodent		Foeniculum shows no effect on motility of upper gastrointestinal tract														o
QA	Glycyrrhiza glabra L.	Puram et al., 2013	clinical trial	human	Randomized Double Blind Placebo Controlled	helicobacter pylori infection	+
QA	Glycyrrhiza glabra L.	Irani et al., 2010	in vitro/ex vivo		paper disc agar diffusion and serial dilution methods in order to determine minimum inhibitory concentration (MIC) and minimum bactericidal concentration (MBC)	Escherichia coli and Candida albicans	+
QA	Glycyrrhiza glabra L.	Shinwari et al., 2009	in vitro/ex vivo		agar well diffusion assay	Escherichia coli, Pseudomonas aeruginosa, Salmonella typhimurium and Staphylococcus aureus	o
QA	Glycyrrhiza glabra L.	Tasdelen Fisgin et al., 2009	in vitro/ex vivo			MRSA, MSSA, P. aeruginosa, E. coli	+
QA	Glycyrrhiza glabra L.	Walter et al., 2011	in vitro/ex vivo		agar well diffusion method	E. coli, P. aeruginosa	+
QA	Glycyrrhiza glabra L.	Chandrasekaran et al., 2011	in vitro/ex vivo		Inhibitory effect of GutGard and its phytoconstituents on lipopolysaccharide (LPS) induced prostaglandin E(2) (PGE(2)), calcimycin (A23187) induced thromboxane (TXB(2)), and leukotriene (LTB(4)) release was studied using murine macrophages (J774A.1) and human neutrophil (HL-60) cells.										+
QA	Glycyrrhiza glabra L.	Heinle et al., 2006	in vitro/ex vivo		intestinal samples from guinea pig in order to test their activity on histainine-induced contractions and spontaneaous motility								+
QA	Glycyrrhiza glabra L.	Kim et al., 2002	in vitro/ex vivo			E. coli	o
QA	Glycyrrhiza glabra L.	Knipping et al., 2012	in vitro/ex vivo		in vitro on MA-104 cells for their antiviral activity against rhesus rotavirus; effect on loss of transepithelial resistance	human Rotavirus			+
QA	Glycyrrhiza glabra L.	Gupta et al., 2008	in vitro/ex vivo			Gram-positive and Gram-negative bacteria	+
QA	Glycyrrhiza glabra L.	Chen et al., 2009	in vivo	laboratory rodent		spasmogenic and spasmolytic effects							+
QA	Glycyrrhiza glabra L.	Sancar et al., 2009	in vivo	laboratory rodent	randomized, negative control, reference treatment	aspirin induced gastritis	+
QA	Glycyrrhiza glabra L.	Srinivasan et al., 2009	in vivo	laboratory rodent		increases GI-motility and gastric emptying														+
QA	Linum usitatissimum L.	Holman et al., 2014	clinical trial	pig		no effects on swine gut microbiota														o
QA	Linum usitatissimum L.	Strzalkowski et al., 2007	clinical trial	pig	negative control	positiv effect on small intestinal epithelium of piglets														+
QA	Linum usitatissimum L.	Palla et al., 2015	in vivo	laboratory rodent		infectious and non-infectious diarrhea						+	+
QA	Matricaria recutita L.	Bulut et al., 2009	in vitro/ex vivo		standard disc diffusion method	S. aureus, S.epidermidis, K. pneumoniae, E.coli	+
QA	Matricaria recutita L.	Kacaniova et al., 2014	in vitro/ex vivo		disk diffusion method, broth microdilution assay	Clostridium perfringens and other Clostridium ssp.	+
QA	Matricaria recutita L.	Abdoul-Latif et al., 2011	in vitro/ex vivo		broth microdilution method		+
QA	Matricaria recutita L.	Silva et al., 2012	in vitro/ex vivo		dilution method in Mueller-Hinton agar	S. aureus, E. coli	+
QA	Matricaria recutita L.	Ammon et al., 2006	in vitro/ex vivo		guinea pig ileum with or without stimulation with acetylcholine or histamine								+								These data are the first to show not only the spasmolytic effects of STW 5 and its component extracts in intestinal muscle but also the tonicising effects of STW 5 through its component Iberis amara extract in relaxed intestinal muscle
QA	Matricaria recutita L.	Munir et al., 2014	in vitro/ex vivo			S. aureus, E. coli	+
QA	Matricaria recutita L.	Schemann et al., 2006	in vitro/ex vivo		inhibitory effects in the proximal stomach								+
QA	Matricaria recutita L.	Storr et al., 2004	in vitro/ex vivo		Intracellular recordings of smooth muscle cells of the circular muscle layer of mouse small intestine were performed using standard microelectrode techniques.								+								Herbal extracts cause changes in smooth muscle RMP and slow wave rhythmicity, up to reversible abolition, by blockade of large conductance Ca2+ channels and other not yet identified mechanisms.
QA	Matricaria recutita L.	Maschi et al., 2008	in vitro/ex vivo		Human platelet cAMP-PDE and recombinant PDE5A1 were assayed in the presence of infusions prepared from sifted flowers and capitula;								+								cAMP-PDE inhibition as a likely mechanism underlying the spasmolytic activity is reported for the first time.
QA	Matricaria recutita L.	Calzada et al., 2010	in vivo	laboratory rodent	reference treatment	effect on charcoal-gum acacia-induced hyperperistalsis						+
QA	Matricaria recutita L.	Capasso et al., 2007	in vivo	laboratory rodent		it reduced motility significantly in mice														+
QA	Matricaria recutita L.	Sebai et al., 2014	in vivo	laboratory rodent	reference treatment, negative control	castor oil-induced diarrhea and oxidative stress						+
QA	Mentha x piperita L.	Asao et al., 2003	clinical trial	human	reference treatment, negative control	Spasmolytic effect of peppermint oil in barium during double-contrast barium enema							+
QA	Mentha x piperita L.	Bezerra Alves et al., 2012	clinical trial	human	double-blind crossover, randomized, reference treatment	infantile colic, no differences between Simeticone and Mentha														+
QA	Mentha x piperita L.	Imagawa et al., 2012	clinical trial	human	non-randomized, prospective	antispasmodic agent during esophagogastroduodenoscopy							+
QA	Mentha x piperita L.	Micklefield et al., 2003	clinical trial	human		effect on gastroduodenal motility							+
QA	Mentha x piperita L.	Yamamoto et al., 2006	clinical trial	human	reference treatment, negative control	antispasmodic effect during endoscopic retrograde cholangiopancreatography							+
QA	Mentha x piperita L.	Bruno et al., 2013	clinical trial	pig	2 x 3 factorial design, randomized, reference treatment, negative control	effect on piglets health and performance challenged with Salmonella Typhimurium						?
QA	Mentha x piperita L.	Sharifi et al., 2013	clinical trial	poultry	randomized study with 6 treatments and 4 replicates each	effect on the performance, blood biochemical traits and ileal microflora	+
QA	Mentha x piperita L.	Carvalho et al., 1999	in vitro/ex vivo		disk-plaque diffusion test	M. luteus, E. coli and S. marcescens	+
QA	Mentha x piperita L.	Jalilzadeh-Amin et al., 2012	in vitro/ex vivo		ruminal and abomasal longitudinal smooth muscle in sheep								+
QA	Mentha x piperita L.	Jirovetz et al., 2009	in vitro/ex vivo		modified agar dilution and agar diffusion method	Staphylococcus aureus and Enterococcus faecalis, Escherichia coli, Pseudomonas aeruginosa, Proteus vulgaris, Klebsiella pneumoniae and Salmonella sp.	?
QA	Mentha x piperita L.	Kacaniova et al., 2015	in vitro/ex vivo		disk diffusion method, broth microdilution assay	Clostridium perfringens and other Clostridium ssp.	+
QA	Mentha x piperita L.	Mohsenzadeh, 2007	in vitro/ex vivo		nutrient broth medium	E. coli	+
QA	Mentha x piperita L.	Pattnaik et al., 1995	in vitro/ex vivo			E. coli SP 11	+
QA	Mentha x piperita L.	Schelz et al, 2006	in vitro/ex vivo			E. coli	+	+
QA	Mentha x piperita L.	Thompson et al., 2013	in vitro/ex vivo		disc diffusion assays and in liquid culture, and to kill E. coli in a zone of clearance assay	E. coli	+
QA	Mentha x piperita L.	Toroglu, 2011	in vitro/ex vivo		disc diffusion method.	Micrococcus luteus LA 2971, Bacillus megaterium NRS, Bacillus brevis FMC 3, Enterococcus faecalis ATCC 15753, Pseudomonas pyocyaneus DC 127, Mycobacterium smegmatis CCM 2067, Escherichia coil DM, Aeromonas hydrophila ATCC 7966, Yersinia enterocolitica AU 19, Staphylococcus aureus Cowan 1, Streptococcus faecalis DC 74 bacteria	+
QA	Mentha x piperita L.	Ammon et al., 2006	in vitro/ex vivo		guinea pig ileum with or without stimulation with acetylcholine or histamine								+								These data are the first to show not only the spasmolytic effects of STW 5 and its component extracts in intestinal muscle but also the tonicising effects of STW 5 through its component Iberis amara extract in relaxed intestinal muscle
QA	Mentha x piperita L.	Saeed and Tariq, 2005	in vitro/ex vivo		well diffusion method	Escherichia coli (19), Klebsiella pneumoniae (11), Pseudomonas aeruginosa (9), Salmonella typhi (3), Salmonella paratyphi A (1), Salmonello paratyphi B (1), Proteus mirabilis (5), Proteus vulgaris (1), Enterobacter aerogenes (4), Shigella dysenteriae (1), and Yersinia enterocolitica (1).	+
QA	Mentha x piperita L.	Amato et al., 2014	in vitro/ex vivo		circular smooth muscle of human colon								+								menthol induces spasmolytic effects in human colon circular muscle inhibiting directly the gastrointestinal smooth muscle contractility, through the block of Ca2+ influx through sarcolemma L-type Ca2+ channels.
QA	Origanum vulgare L.	Bampidis et al., 2006	clinical trial	cattle	reference treatment	treating colibacillosis in newborn calves; same effects as neomycin (days, severity, mortality)														+
QA	Origanum vulgare L.	Ariza-Nieto et al., 2011	clinical trial	pig	reference treatment, negative control	effect of dietary supplementation of oregano essential oils to sows on colostrum and milk composition, growth pattern and immune status of suckling pigs											o
QA	Origanum vulgare L.	Manzanilla et al., 2004	clinical trial	pig	negative control	Effect of plant extracts and formic acid on the intestinal equilibrium of early-weaned pigs	+
QA	Origanum vulgare L.	Henn et al., 2010	clinical trial	pig	reference treatment, negative control	antimicrobial and antioxidant potential in weaning piglets; only in combination with zinc oxide diets, not alone effective						o
QA	Origanum vulgare L.	Basmacioglu Malayoglu	clinical trial	poultry	negative control	effects of enzyme and oregano essential oil at two levels, alone or together, on performance, digestive enzyme, nutrient digestibility, lipid metabolism and immune response						+					o
QA	Origanum vulgare L.	Batungbacal et al., 2007	clinical trial	poultry	reference treatment	control of coccidiosis and their effect on broiler performance				+
QA	Origanum vulgare L.	Giannenas et al., 2003	clinical trial	poultry	reference treatment, negative control	control of coccidiosis and their effect on broiler performance; reference was more effective				+
QA	Origanum vulgare L.	Becerril et al., 2012	in vitro/ex vivo		disk diffusion assays, minimum inhibitory concentration [MIC] determination, minimum bactericidal concentration [MBC] determination	Gram-negative bacilli	+
QA	Origanum vulgare L.	Burt and Reinders, 2003	in vitro/ex vivo		disc diffusion assay, microdilution colorimetric assay	E. coli O157:H7 (EHEC)	+
QA	Origanum vulgare L.	da Costa et al., 2009	in vitro/ex vivo		diffusion technique in agar, MIC by microdilution method	nosocomial bacteria: E.coli, E. faecalis, MRSA. Klebsiella pneumoniae, Pseudomonas aeruginosa, Acinetobacter baumannii	+
QA	Origanum vulgare L.	Dorman and Deans, 2001	in vitro/ex vivo			animal and plant pathogens, food poisoning and spoilage bacteria	+
QA	Origanum vulgare L.	Fabian et al., 2006	in vitro/ex vivo			E. coli	+														Although essential oil of oregano and its component carvacrol slightly increased the incidence of apoptotic cell death, they showed extensive antimicrobial activity even at lower concentrations.
QA	Origanum vulgare L.	Friedman et al., 2002	in vitro/ex vivo			E. coli O157:H7	+
QA	Origanum vulgare L.	Hulankova and Borilova, 2011	in vitro/ex vivo		broth microdilution method	Escherichia coli O157:H7 and Staphylococcus aureus	+
QA	Origanum vulgare L.	Kacaniova et al., 2014	in vitro/ex vivo		disk diffusion method, broth microdilution assay	Clostridium perfringens and other Clostridium ssp.	+
QA	Origanum vulgare L.	Karakaya et al., 2011	in vitro/ex vivo			Listeria monocytogenes, Salmonella typhimurium, Escherichia coli O157:H7, Staphylococcus aureus	?
QA	Origanum vulgare L.	Marino et al., 2001	in vitro/ex vivo			Escherichia coli O157:H7	+
QA	Origanum vulgare L.	Mathlouthi et al., 2012	in vitro/ex vivo			pathogenic and nonpathogenic bacteria of chicken (Escherichia coli, Salmonella indiana, Listeria innocua, Staphylococcus aureus, Bacillus subtilis)	+
QA	Origanum vulgare L.	Ouwehand et al., 2010	in vitro/ex vivo			Clostridium perfringens, E.coli, Streptococcus epidermis, Salmonella serovars	+
QA	Origanum vulgare L.	Sarac and Ugur, 2008	in vitro/ex vivo			Gram-positive and Gram-negative bacteria, which included multiple resistant strains, except Pseudomonas aeruginosa ATCC 27853 and Pseudomonas fluorescens MU 87	+
QA	Origanum vulgare L.	Si et al., 2008	in vitro/ex vivo		oregano essential oil (OEO) both alone, using a twofold dilution method, and combined with antibiotics, using a checkerboard microtitre assay	ESBL E.coli	+
QA	Origanum vulgare L.	Sokovic et al., 2010	in vitro/ex vivo			Bacillus subtilis, Enterobacter cloacae, E. coli O157:H7, Micrococcus flavus, Proteus mirabilis, Pseudomonas aeruginosa, Salmonella ssp., S. aureus	+
QA	Origanum vulgare L.	Stojkovic et al., 2013	in vitro/ex vivo		micro dilution method, dynamic checkerboard method	Staphylococcus aureus, Salmonella typhimurium	+														The results indicated that the oils indeed acted synergistically
QA	Origanum vulgare L.	Arjoon et al., 2012	in vitro/ex vivo		broth microdilution assays, subculture into neat growth medium	Mycoplasma mycoides subsp. Capri, E. coli, Bacillus subtilis	+
QA	Origanum vulgare L.	Pogany Simonova et al., 2010	in vitro/ex vivo			Clostridium ssp. of rabbits	+
QA	Origanum vulgare L.	Strompfova et al., 2009	in vitro/ex vivo			Enterococcus faecium of pigs	+
QA	Origanum vulgare L.	Dahiya and Purkayastha, 2012	in vitro/ex vivo			multi-drug resistant clinical isolates from Gram-positive and Gram-negative	?
QA	Origanum vulgare L.	Bimczok et al., 2008	in vitro/ex vivo		MTT assay, CFSE assay										+						carvacrol similarly induced apoptosis and suppressed proliferation in the porcine enterocyte cell line IPEC-1
QA	Origanum vulgare L.	Bukovska et al., 2007	in vivo	laboratory rodent		effects on TNBS-induced colitis in mice									+
QA	Picea abies (L.) H.KARST.	Sipponen and Laitinen, 2011	in vitro/ex vivo		European Pharmacopoeia challenge test	Staphylococcus aureus, methicillin-resistant Staphylococcus aureus (MRSA), Escherichia coli, Pseudomonas aeruginosa, Bacillus subtilis, and Candida albicans	+
QA	Pimpinella anisum L.	Abu-Darwish et al., 2012	in vitro/ex vivo			Staphylococcus aureus, Pseudomonas aeruginosa, Escherichia coli	?
QA	Pimpinella anisum L.	Gradinaru et al., 2014	in vitro/ex vivo		Broth dilution assay, checkerboard assay	Streptococcus pneumoniae	+	+													AEO-amoxicillin (FIC index = 1,0.62, 0.75 and 0.5) and one combination AEO-ciprofloxacin (FIC index = 0.62
QA	Pimpinella anisum L.	Kacaniova et al., 2014	in vitro/ex vivo		disk diffusion method, broth microdilution assay	Clostridium perfringens and other Clostridium ssp.	+
QA	Pimpinella anisum L.	Prabuseenivasan et al., 2006	in vitro/ex vivo		disc diffusion method, two fold agar dilution method	Escherichia coli, Klebsiella pneumoniae, Pseudomonas aeruginosa, Proteus vulgaris, Bacillus subtilis and Staphylococcus aureus	?
QA	Pimpinella anisum L.	Al-Bayati, 2008	in vitro/ex vivo		broth microdilution method	Staphylococcus aureus, Bacillus cereus, Escherichia coli, Proteus vulgaris, Proteus mirabilis, Salmonella typhi, Salmonella typhimurium, Klebsiella pneumoniae and Pseudomonas aeruginosa	+
QA	Pimpinella anisum L.	Darwish and Aburjai, 2010	in vitro/ex vivo		broth microdilution method	multidrug-resistant E. coli		+													with amoxicillin
QA	Pimpinella anisum L.	Tirapelli et al., 2007	in vitro/ex vivo		tested for activity in the rat anococcygeus smooth muscle								+								our results provide functional evidence that the effects elicited by the hidroalcoholic extract of Pimpinella anisum involve the participation of NO and subsequent activation of the NO-cGMP pathway
QA	Plantago lanceolata L.	Ivarsson et al., 2011	clinical trial	pig	negative control	effect on growth performance, digestibility and faecal coliform bacteria	o
QA	Plantago lanceolata L.	Fleer and Verspohl, 2007	in vitro/ex vivo		isolated ileum and trachea of the guinea-pig								+
QA	Potentilla erecta (L.) RAEUSCH.	Huber et al., 2007	clinical trial	human	open-label, dose-escalating	effect on active ulcerative colitis									?
QA	Potentilla erecta (L.) RAEUSCH.	Subbotina et al., 2003	clinical trial	human	randomized, double blind, placebo-controlled	effect on rotavirus diarrhea: shortened duration of diarrhea, decrease of parenteral fluid need					+
QA	Rubus fruticosus L.	Anthony et al., 2011	in vitro/ex vivo		in vitro	Giardia duodenalis				+
QA	Rumex sp. L.	Al Akeel et al., 2014	in vitro/ex vivo		Agar well diffusion Assay	Proteus vulgaris, Escherichia coli and Staphylococcus aureus	+														Rumex vesicarius
QA	Rumex sp. L.	Alzoreky and Nakahara, 2003	in vitro/ex vivo			E. coli, S. infantis, S. aureus and L. monocytogenes	+														Rumex nervosus
QA	Rumex sp. L.	Elzaawely et al., 2005	in vitro/ex vivo			Bacillus subtilis, B. cereus and E. coli	+														Rumex japonicus HOUTT. Aerial parts
QA	Rumex sp. L.	Humeera et al., 2013	in vitro/ex vivo		agar disk diffusion method and broth dilution method (MIC and MBC determination)	Shigella flexneri, Klebsiella pneumoniae, Escherichia coli, Pseudomonas aeruginosa, Staphylococcus aureus	+														Rumex dentatus L
QA	Rumex sp. L.	Rouf et al., 2003	in vivo	laboratory rodent		antidiarrhoeal activity in mice using castor oil and serotonin induced diarrhoea and also charcoal motility test						+
QA	Salix sp. L.	Vargas et al., 1998	in vitro/ex vivo		Wistar rat ileum								+								Salix taxifolia
QA	Salvia officinalis L.	Marcin et al., 2006	clinical trial	pig	reference treatment, negative control	effect on growth performance and diarrhoeal diseases						?
QA	Salvia officinalis L.	Piesova et al., 2012	clinical trial	poultry	negative control	effect on biochemical parameters, weight of internal organs and Salmonella counts	+
QA	Salvia officinalis L.	Szaboova et al., 2008	clinical trial	rabbit	reference treatment, negative control	effect on microbiota and performance	+			+
QA	Salvia officinalis L.	Szaboova et al., 2011	clinical trial	rabbit	reference treatment, negative control	effect on microbiota and performance	+			+							+
QA	Salvia officinalis L.	Abu-Darwish et al., 2012	in vitro/ex vivo			Staphylococcus aureus, Pseudomonas aeruginosa, Escherichia coli	?
QA	Salvia officinalis L.	Carvalho et al., 1999	in vitro/ex vivo		disk-plaque diffusion test	M. luteus, E. coli and S. marcescens	+
QA	Salvia officinalis L.	Kacaniova et al., 2014	in vitro/ex vivo		disk diffusion method, broth microdilution assay	Clostridium perfringens and other Clostridium ssp.	+
QA	Salvia officinalis L.	Khalil and Li, 2011	in vitro/ex vivo			Escherichia coli, Salmonella typhi, Pseudomonas aeruoginosa	+
QA	Salvia officinalis L.	Pogany Simonova et al., 2010	in vitro/ex vivo		disc diffusion method	Clostridium ssp. of rabbits	+
QA	Salvia officinalis L.	Strompfova et al., 2009	in vitro/ex vivo			Enterococcus faecium of pigs	+
QA	Salvia officinalis L.	Khan et al., 2011	in vivo	laboratory rodent		Antidiarrheal and antispasmodic activities						+	+
QA	Sambucus nigra L.	Arjoon et al., 2012	in vitro/ex vivo		broth microdilution assays, subculture into neat growth medium	Mycoplasma mycoides subsp. Capri, E. coli, Bacillus subtilis	+
QA	Sambucus nigra L.	Zeman et al., 2001	in vivo	laboratory rodent	reference treatment	protective effect of diet containing pleuran and extract of black elder in colonic inflammation									+
QA	Thymus vulgaris L.	Hagmüller et al., 2006	clinical trial	pig	negative control	assessment of the shedding of haemolysing E-coli and the detection of thymol in the blood plasma	o
QA	Thymus vulgaris L.	Jugl-Chizzola et al., 2005	clinical trial	pig	reference treatment, negative control	effects of Thymus vulgaris L. as feed additive	o
QA	Thymus vulgaris L.	Placha et al., 2014	clinical trial	poultry	negative control	effect on intestine integrity-->improved intestinal barrier integrity											+
QA	Thymus vulgaris L.	Abu-Darwish et al., 2012	in vitro/ex vivo			Staphylococcus aureus, Pseudomonas aeruginosa, Escherichia coli	+
QA	Thymus vulgaris L.	Burt and Reinders, 2003	in vitro/ex vivo		disc diffusion assay, microdilution colorimetric assays	Escherichia coli O157:H7	+
QA	Thymus vulgaris L.	Dorman and Deans, 2000	in vitro/ex vivo			animal and plant pathogens, food poisoning and spoilage bacteria	+
QA	Thymus vulgaris L.	Kacaniova et al., 2014	in vitro/ex vivo		disk diffusion method, broth microdilution assay	Clostridium perfringens and other Clostridium ssp.	+
QA	Thymus vulgaris L.	Lisin et al., 1999	in vitro/ex vivo		qualitative agar diffusion test	Staphylococcus aureus, Escherichia coli, Pseudomonas aeruginosa	?
QA	Thymus vulgaris L.	Mohsenzadeh, 2007	in vitro/ex vivo		nutrient broth medium	E. coli	+
QA	Thymus vulgaris L.	Santurio et al., 2014	in vitro/ex vivo		broth microdilution technique	E. coli	+
QA	Thymus vulgaris L.	Sienkiewicz et al., 2012	in vitro/ex vivo		agar diffusion method, disc-diffusion method	Staphylococcus, Enterococcus, Escherichia and Pseudomonas genera	+
QA	Thymus vulgaris L.	Stojkovic et al., 2013	in vitro/ex vivo			Staphylococcus aureus, Salmonella typhimurium	+
QA	Thymus vulgaris L.	Al-Bayati, 2008	in vitro/ex vivo		broth microdilution method	Staphylococcus aureus, Bacillus cereus, Escherichia coli, Proteus vulgaris, Proteus mirabilis, Salmonella typhi, Salmonella typhimurium, Klebsiella pneumoniae and Pseudomonas aeruginosa	+
QA	Thymus vulgaris L.	Babaei et al., 2008	in vitro/ex vivo		terminal ileum of guinea pigs were monitored using a force displacement transducer amplifier connected to a physiograph								+
QA	Thymus vulgaris L.	Begrow et al., 2010	in vitro/ex vivo		The antispasmodic effect on smooth muscles of the trachea and the ileum and the effect on ciliary activity (respiratory clearance) were investigated								+								activates ciliary activity too in mice
QA	Thymus vulgaris L.	Essawi and Srour, 2000	in vitro/ex vivo		hole-plate diffusion method showed larger activity than the disc diffusion method	Bacillus subtilis, two Escherichia coli species, Staphylococcus aureus (methicillin resistant), two S. aureus (methicillin sensitive) species, Pseudomonas aeruginosa, and Enterococcus fecalis	+
QA	Thymus vulgaris L.	Beer et al., 2007	in vitro/ex vivo		circular smooth-muscle strips from guinea pig stomach and vena portae								+
QA	Tussilago farfara L.	Kokoska et al., 2002	in vitro/ex vivo			Bacillus cereus, Escherichia coli, Staphylococcus aureus, Pseudomonas aeruginosa, and Candida albicans	+
QA	Urtica dioica L.	Bulut et al., 2009	in vitro/ex vivo		standard disc diffusion method	S. aureus, S.epidermidis, K. pneumoniae, E.coli	o
QA	Urtica dioica L.	Erdogrul et al., 2002	in vitro/ex vivo		agar diffusion method	E. coli, S. aureus	o
QA	Urtica dioica L.	Stanciuc et al., 2011	in vitro/ex vivo			Gram-positive and Gram-negative bacteria	+
QA	Urtica dioica L.	Tasdelen Fisgin et al., 2009	in vitro/ex vivo			MRSA, MSSA, P. aeruginosa, E. coli	+
QA	Urtica dioica L.	Knipping et al., 2012	in vitro/ex vivo		in vitro on MA-104 cells for their antiviral activity against rhesus rotavirus; effect on loss of transepithelial resistance	human Rotavirus			+
QA	Urtica dioica L.	van der Meer et al., 2007	in vitro/ex vivo		cell viability (MTT-based colorimetric assay), number of infected cells (immunoperoxidase assay) and amount of viral protein expression (luciferase-based assay)	Coronavirus			+												serotype II feline coronaviruses and arteriviruses were not inhibited by PRM-A, in contrast to the other viruses tested
QA	Urtica dioica L.	Genc et al., 2011	in vivo	laboratory rodent	negative control	effect on experimental colitis in rats									+
QA	Urtica dioica L.	Konrad et al., 2005	in vivo	laboratory rodent		effect on experimental chronic colitis									+
QA	Vaccinium myrtillus L.	Anthony et al., 2007	in vitro/ex vivo			Giardia duodenalis, Cryptosporidium parvum				+
QA	Vaccinium myrtillus L.	Drozd et al., 2009	in vitro/ex vivo		E-rosette test, active hemagglutination test			+
QA	Vaccinium myrtillus L.	Graf et al., 2013	in vivo	laboratory rodent		gut-associated immunity									o		o
QA	Vaccinium myrtillus L.	Jakesevic et al., 2013	in vivo	laboratory rodent		intestinal oxidative stress induced by ischemia reperfusion									+
QL	Achillea millefolium L.	Toghyani et al., 2011	clinical trial	poultry	Randomised, with negative control	Evaluation as a natural growth promoter in comparison with a probiotic supplement on performance, humoral immunity and blood metabolites											o
QL	Achillea millefolium L.	Benedek et al., 2007	in vitro/ex vivo		in vitro-protease inhibition assays for understanding the mechanisms of anti-inflammatory action										+
QL	Achillea millefolium L.	Yassa et al., 2007	in vitro/ex vivo		Among these fractions only two fractions at 125 mg kg(-1) and 61.5 mg kg(-1) I showed a significant decrease in the anti- SRBC titer of mice (P<0.05)										+
QL	Achillea millefolium L.	Pires et al., 2009	in vivo	laboratory rodent		Antinociceptive peripheral effect									o	o
QL	Agrimonia eupatoria L.	Ivanova et al., 2013	clinical trial	human		Agrimonia eupatoria tea consumption in relation to markers of inflammation, oxidative status and lipid metabolism in healthy subjects									+
QL	Allium sativum L.	Dudek et al., 2006	clinical trial	pig	Placebo	Changes in blood leukocyte pattern in piglets from sows treated with garlic preparations											+
QL	Allium sativum L.	Hanieh et al., 2010	clinical trial	poultry	Negative control	on immune response and certain immunological variables, following immunization											+
QL	Allium sativum L.	Truchlinski et al., 2006	clinical trial	poultry		effect on selected indices of turkey-hens non-specific immunity											+
QL	Allium sativum L.	Colic et al., 2002	in vitro/ex vivo		proliferation of T-lymphocytes in vitro stimulated with concanavalin A												+
QL	Allium sativum L.	Daneshmandi et al., 2011	in vitro/ex vivo		reduced NO production of peritoneal macrophages										+
QL	Allium sativum L.	Dorhoi et al., 2006	in vitro/ex vivo		specific and non-specific immune cell responsiveness were evaluated by a leukocyte proliferation assay, carbon clearance test and SRBC phagocytosis in monocyte-derived macrophage cultures												?
QL	Allium sativum L.	Hofbauer et al., 2001	in vitro/ex vivo		endothelial cell monolayer (ECM)										+
QL	Allium sativum L.	Liu et al., 2009	in vivo	laboratory rodent	Cervical lymph nodes were collected to assay the lymphocyte proliferation rate and the production of Th1 interleukin 2 (IL-2) and interferon gamma(IFN-gamma) and the Th2 cytokines IL-4 and IL-10 upon stimulation with concanavalin A										+		+				enhanced T cell response towards the Th1 type at low doses and towards the Th2 type at high doses.
QL	Allium sativum L.	Mirabeau and Samson, 2012	in vivo	laboratory rodent	Negative control	stimmulation of immune system (WBC,CD 4)											+
QL	Camellia sinensis (L). KUNTZE	Matsumoto et al., 2011	clinical trial	human	randomized, double-blind, placebo-controlled	influenza prophylaxis											+
QL	Camellia sinensis (L). KUNTZE	Chatterjee et al., 2012	in vitro/ex vivo		effect against the denaturation of protein in vitro										+						green tea
QL	Camellia sinensis (L). KUNTZE	Chattopadhyay et al., 2012	in vitro/ex vivo		Immunostimulatory role was evaluated in cultured human (in vitro) peripheral mononuclear cells (T-lymphocytes) by using methyl thioazolyl tetrazolium (MTT) and Trypan blue assay										+		+
QL	Camellia sinensis (L). KUNTZE	Hendricks et al., 2010	in vitro/ex vivo		Stimulated and unstimulated whole blood cultures were incubated with tea extracts. Enzyme linked immunosorbent assays were used to screen spent culture medium for Interleukin-6, Interleukin-10 and Interferon gamma as biomarkers for inflammation, humoral immunity, and cell mediated immunity, respectively.												+
QL	Camellia sinensis (L). KUNTZE	Neyestani et al., 2009	in vitro/ex vivo		human peripheral blood mononuclear cell cytokine secretions										+
QL	Camellia sinensis (L). KUNTZE	Pajonk et al., 2006	in vitro/ex vivo		Tea extracts were compared for their ability to modulate IL-1beta, IL-6, IL-8, TNFalpha and PGE2 release from human monocytes. Effects of tea extracts on 26S proteasome function were assessed. NF-kappaB activity was monitored by EMSAs. Viability and radiation response of macrophages after exposure to tea extracts was measured by MTT assays										+
QL	Camellia sinensis (L). KUNTZE	Pomari et al., 2014	in vitro/ex vivo		Cell viability, messenger (m)RNA expression of TNFalpha, COX2, IL1beta, NFkappaB1, NFkappaB2, NOS2, NFE2L2, and PPARgamma was analyzed in macrophages under H2O2 stimulation										+
QL	Camellia sinensis (L). KUNTZE	Wilasrusmee et al., 2002	in vitro/ex vivo		in vitro lymphocyte proliferation tests using phytohemagglutinin, mixed lymphocyte culture (MLC) assay, and interleukin (IL)-2 and IL-10 production from MLC										+
QL	Camellia sinensis (L). KUNTZE	Koeberle et al., 2009	in vitro/ex vivo												+
QL	Camellia sinensis (L). KUNTZE	Monobe et al., 2008	in vitro/ex vivo														+
QL	Camellia sinensis (L). KUNTZE	Nicod et al., 2014	in vitro/ex vivo												+
QL	Camellia sinensis (L). KUNTZE	Singh et al., 2002	in vitro/ex vivo		suppression of nuclear factor kappaB activation by degradation of the inhibitor of nuclear factor kappaB										+
QL	Camellia sinensis (L). KUNTZE	Takano et al., 2004	in vitro/ex vivo		multiwell-type Boyden chambers										+						The results suggest that EGCG suppressed neutrophil infiltration by a direct action on neutrophils
QL	Camellia sinensis (L). KUNTZE	Tomita et al., 2002	in vitro/ex vivo		inhibit the production of type 1 (T(H1)) and type 2 (T(H2)) helper T cell cytokines in CD4(+) T cells; inhibition of NF-kB										+
QL	Camellia sinensis (L). KUNTZE	Wang et al., 2013	in vitro/ex vivo		anticomplementary assay										+
QL	Camellia sinensis (L). KUNTZE	Arzi et al., 2013	in vivo	laboratory rodent	Negative control	nociception in chemical pain model										+
QL	Camellia sinensis (L). KUNTZE	Chen et al., 2012	in vivo	laboratory rodent		effect in acute and chronic mice models									+
QL	Camellia sinensis (L). KUNTZE	Li et al., 2007	in vivo	laboratory rodent		protection against lethal endotoxemia									+
QL	Camellia sinensis (L). KUNTZE	Monobe et al., 2010	in vivo	laboratory rodent		antibody production, Ig A											+
QL	Cetraria islandica (L.) ACH.	Ingolfsdottir et al., 1994	in vitro/ex vivo		in vitro phagocytosis assay and in the in in vivo carbon clearance assay												+
QL	Cetraria islandica (L.) ACH.	Olafsdottir et al., 1999	in vitro/ex vivo		in vitro phagocytosis assay and anti-complementary												+
QL	Cetraria islandica (L.) ACH.	Freysdottir et al., 2008	in vivo	laboratory rodent	Negative control	arthritis, antiinflammatory effects									+
QL	Echinacea purpurea (L.) MOENCH	O’Neill et al., 2002	clinical trial	horse	double-blind, placebo-controlled, cross-over trial	Immunological and haematinic consequences of feeding											+
QL	Echinacea purpurea (L.) MOENCH	O’Neil et al., 2008	clinical trial	human	a randomized, double-blind, placebo-controlled trial	frequency of cold											o
QL	Echinacea purpurea (L.) MOENCH	Schwarz et al., 2005	clinical trial	human	double-blind, placebo-controlled cross-over												o
QL	Echinacea purpurea (L.) MOENCH	Taylor et al., 2003	clinical trial	human	Randomized, double-blind, placebo-controlled trial	efficacy and duration -> no effect														o
QL	Echinacea purpurea (L.) MOENCH	Schulten et al., 2001	clinical trial	human	placebo-controlled, randomised, double-blind	decrease of duration of illness														+
QL	Echinacea purpurea (L.) MOENCH	Zwickey et al., 2007	clinical trial	human	phase 0, double-blind, repeated within subject, randomized pilot study	CD25 expression on T cells											+
QL	Echinacea purpurea (L.) MOENCH	Maass et al., 2005	clinical trial	pig	Negative control, reference treatment	on performance and immune status											+
QL	Echinacea purpurea (L.) MOENCH	Bauer et al., 1988	in vitro/ex vivo		in vitro granulocyte test												+
QL	Echinacea purpurea (L.) MOENCH	Bodinet et al., 2004	in vitro/ex vivo		Peyer's patches cells isolated from mice which had received oral administration of the macromolecular fraction of the plant extract developed a significantly enhanced plaque-forming cell (PFC) response to sheep red blood cells after incubation with these cells in the presence of lipopolysaccharide or the extract fraction for 7 days in vitro												+
QL	Echinacea purpurea (L.) MOENCH	Chicca et al., 2009	in vitro/ex vivo		suppresion of TNF a and stimulation of IL 10 by activation of cannabinoid receptor type 2										+
QL	Echinacea purpurea (L.) MOENCH	Groom et al., 2007	in vitro/ex vivo		ability to activate macrophage and natural killer cells, in vitro, using two independent measures of activation for each immune cell population												+
QL	Echinacea purpurea (L.) MOENCH	Hwang et al., 2004	in vitro/ex vivo		Adherent and non-adherent mouse splenocyte populations were incubated in vitro with Echinacea, or with water or alcohol soluble Echinacea extract preparations; tested by standard ELISA for presence of secreted cytokines and proinflammatory mediators												+
QL	Echinacea purpurea (L.) MOENCH	Matthias et al., 2007	in vitro/ex vivo		immune response in macrophages												?
QL	Echinacea purpurea (L.) MOENCH	Matthias et al., 2008	in vitro/ex vivo		NF k B in presence of endotoxin (LPS) in T-cells												+
QL	Echinacea purpurea (L.) MOENCH	Randolph et al., 2003	in vitro/ex vivo		exposure of cells - producton of unspecific interleukins rises												+
QL	Echinacea purpurea (L.) MOENCH	Senchina et al., 2005	in vitro/ex vivo		in vitro immune assays (monocyte secretion of TNF-alpha, IL-10, and IL-12; and peripheral blood mononuclear cell proliferation) using human blood were used to test extract efficacy												+
QL	Echinacea purpurea (L.) MOENCH	Sharma et al., 2010	in vitro/ex vivo		novel cytokine array system designed to measure simultaneously the levels of 20 different cytokines secreted by bronchial epithelial cell cultures in response to infection		+								+
QL	Echinacea purpurea (L.) MOENCH	Wagner and Jurcic, 2002	in vitro/ex vivo		in vitro phagocytosis test with human granulocytes, chemoluminescence test												+
QL	Echinacea purpurea (L.) MOENCH	Wang et al., 2006	in vitro/ex vivo		microarray: effect on dendritic cells												+
QL	Echinacea purpurea (L.) MOENCH	Wildfeuer and Mayerhofer, 1994	in vitro/ex vivo		in vitro phagocytosis, chemotactic migration of granulocytes in the Boyden Chamber												+
QL	Echinacea purpurea (L.) MOENCH	Yin et al., 2010	in vitro/ex vivo		modulates dendritic cell mobility and related cellular physiology in the mouse immune system												+
QL	Echinacea purpurea (L.) MOENCH	Zhai et al., 2009	in vitro/ex vivo		NO production by LPS activated RAW 264.7 macrophage cells was measured using a Griess reagent and iNOS detected using immunoblotting										+
QL	Echinacea purpurea (L.) MOENCH	Cech et al., 2006	in vitro/ex vivo		suppression of IL 2 sectretion by activated T cells										+
QL	Echinacea purpurea (L.) MOENCH	Cech et al., 2010	in vitro/ex vivo		suppression of TNFa and PGE 2 in infected macrophages										+
QL	Echinacea purpurea (L.) MOENCH	Classen et al., 2006	in vitro/ex vivo		production of IL 6, IgM and lymphocytes												+
QL	Echinacea purpurea (L.) MOENCH	Dong et al., 2009	in vitro/ex vivo		blocking of CD 28signaling 2 pathway of T cell activation										+
QL	Echinacea purpurea (L.) MOENCH	Pugh et al., 2005	in vitro/ex vivo		IL 6, NF-kB												+
QL	Echinacea purpurea (L.) MOENCH	Stevenson et al., 2005	in vitro/ex vivo		modulator of macrophage immune responses in vitro												+
QL	Echinacea purpurea (L.) MOENCH	Wang et al., 2008	in vitro/ex vivo		Affymetrix DNA microarray results showed significant up regulation of specific genes for cytokines (IL-8, IL-1beta, and IL-18) and chemokines (CXCL 2, CCL 5, and CCL 2)												+
QL	Echinacea purpurea (L.) MOENCH	Rininger et al., 2000	in vitro/ex vivo		quantitative assays for macrophage-derived factors including tumor necrosis factor alpha, interleukin (IL)-1alpha, IL-1beta, IL-6, IL-10, and nitric oxide												+
QL	Echinacea purpurea (L.) MOENCH	Freier et al., 2003	in vivo	laboratory rodent	negative control	IgM specific antibody forming cell (AFC) response											+
QL	Echinacea purpurea (L.) MOENCH	Modaresi, 2013	in vivo	laboratory rodent	placebo-controlled, randomised	effect on blood parameters											+
QL	Echinacea purpurea (L.) MOENCH	Roesler, et al., 1991	in vivo	laboratory rodent		systemic infections with Listeria monocytogenes and Candida albicans											+
QL	Echinacea purpurea (L.) MOENCH	Skopinska-Rozewska et al., 2011	in vivo	laboratory rodent	negative control	effect on mitogen-induced lymphocyte proliferation, positive in lower doses											+
QL	Echinacea purpurea (L.) MOENCH	Uluisik et al., 2012	in vivo	laboratory rodent	negative control	plasma levels of the IL-10, TGF-beta 1, TNF-alpha in healthy rats											+
QL	Echinacea purpurea (L.) MOENCH	Steinmüller et al., 1993	in vivo	laboratory rodent		resistance of immunosuppressed mice against systemic infections with Candida albicans and Listeria monocytogenes											+
QL	Foeniculum vulgare (L.) MILL.	Kaileh et al.,2007	in vitro/ex vivo		inhibition of NF-kB										+
QL	Foeniculum vulgare (L.) MILL.	Tanira et al., 1996	in vivo	laboratory rodent		diuretic, analgesic, antipyretic, antimicrobial, cytotoxic activities and its effect on bile secretion in rats	+									+
QL	Foeniculum vulgare (L.) MILL.	Zendehdel et al., 2012	in vivo	laboratory rodent	reference treatment, inhibition	antinociceptive effects										+
QL	Foeniculum vulgare (L.) MILL.	Choi et al., 2004	in vivo	na	negative control	Antiinflammatory, analgesic and antioxidant activities									+	+
QL	Glycyrrhiza glabra L.	Brush et al., 2006	clinical trial	human		effect on CD69 expression and immune cell activation											+
QL	Glycyrrhiza glabra L.	Zwickey et al., 2007	clinical trial	human	phase 0, double-blind, repeated within subject, randomized pilot study	CD25 expression on T cells											+
QL	Glycyrrhiza glabra L.	Cheel et al., 2010	in vitro/ex vivo		activation of granulocytes and lymphocytes												+				Granulocytes and NM cells were markedly activated by LI, whereas 1 and 2 were inactive. The LI, 1, and 2 showed no effects on the lymphocyte cell cycle
QL	Glycyrrhiza glabra L.	Chen and Zhang, 2014	in vitro/ex vivo		effect on nitrogen oxide (NO) production and cell growth in LPS/IFNgamma-costimulated and unstimulated murine macrophage RAW264.7 cells by Griess reaction and MTT assay										+						increasing the growth of LPS/IFNgamma-costimulated cells
QL	Glycyrrhiza glabra L.	Dorhoi et al., 2006	in vitro/ex vivo		specific and non-specific immune cell responsiveness were evaluated by a leukocyte proliferation assay, carbon clearance test and SRBC phagocytosis in monocyte-derived macrophage cultures												+
QL	Glycyrrhiza glabra L.	Herold et al., 2003	in vitro/ex vivo		suppress in cell-free systems the activities of 5-lipoxygenase (5-LO) and cyclooxygenase-2 (COX-2), key enzymes in the formation of proinflammatory eicosanoids from arachidonic acid (AA)										+
QL	Glycyrrhiza glabra L.	Bordbar et al., 2012	in vitro/ex vivo		effects of GL on the maturation and function of mouse splenic DCs, flow cytometry analysis showed that GL was able to up-regulate the expression of CD40, CD86 and MHC-II maturation markers on DCs.												+				Glycyrrhizin
QL	Glycyrrhiza glabra L.	Laconi et al., 2014	in vitro/ex vivo		autophagic process activator Beclin 1 in epithelial cells				+								+
QL	Glycyrrhiza glabra L.	Borsuk et al., 2011	in vivo	laboratory rodent		development of the immune response											+
QL	Glycyrrhiza glabra L.	Mohan et al., 2009	in vivo	laboratory rodent		decrease of inflammation and pain in behavioural tests									+	+
QL	Linum usitatissimum L.	Vineyard et al., 2010	clinical trial	horse	randomized, negative and reference treatment	effect on plasma and immune function											?
QL	Linum usitatissimum L.	Kaithwas and Majumdar, 2013	in vitro/ex vivo		leukocyte migration in pleural exudates, dose-dependent inhibition of protein exudation vascular permeability										+
QL	Linum usitatissimum L.	Kaithwas et al., 2011	in vivo	laboratory rodent	reference treatment	Anti-inflammatory, analgesic and antipyretic activities									+	+
QL	Linum usitatissimum L.	Singh et al., 2008	in vivo	laboratory rodent	reference treatment	effects on inflammation									+
QL	Malva sylvestris L.	Ferreira Martins et al., 2014	in vitro/ex vivo												+
QL	Malva sylvestris L.	El Ghaoui et al., 2008	in vivo	laboratory rodent		effects on immunesystem											+
QL	Malva sylvestris L.	Esteves et al., 2009	in vivo	laboratory rodent		antinociceptive activity									+	+
QL	Malva sylvestris L.	Prudente et al., 2013	in vivo	laboratory rodent		anti-inflammatory effect in ear edema									+
QL	Matricaria recutita L.	de Souza Reis et al., 2008	clinical trial	cattle	negative control	Efficiency of Matricaria chamomilla CH12 and number of doses of rabies vaccine on the humoral immune response in cattle											o
QL	Matricaria recutita L.	Amirghofran et al., 2000	in vitro/ex vivo														?
QL	Matricaria recutita L.	Bhaskaran et al., 2010	in vitro/ex vivo		effects of chamomile on nitric oxide (NO) production and inducible nitric oxide synthase (iNOS) expression, and explored its potential anti-inflammatory mechanisms using RAW 264.7 macrophages										+
QL	Matricaria recutita L.	Presibella et al., 2007	in vitro/ex vivo		interfere with human leukocyte chemotaxis induced by casein using the in vitro Boyden system										+						results showed a striking dose-related inhibition of the casein-induced human polymorphonuclear leukocyte migration after chamomile extract treatment in comparison with untreated controls
QL	Matricaria recutita L.	Srivastava et al., 2009	in vitro/ex vivo		lipopolysaccharide (LPS)-activated RAW 264.7 macrophages as an in vitro model for our studies										+						selective COX-2 inhibitor
QL	Matricaria recutita L.	Safayhi et al., 1994	in vitro/ex vivo		leukotriene production in neutrophilic granulocytes										+						it is concluded that chamazulene, but not matricine, may contribute to the anti-inflammatory activity of chamomile extracts by inhibiting the leukotriene synthesis and additional antioxidative effects
QL	Matricaria recutita L.	Ghonime et al., 2011	in vivo	laboratory rodent		immunomodulatory effect											+
QL	Matricaria recutita L.	Rocha et al., 2011	in vivo	laboratory rodent	negative control	Anti-nociceptive and anti-inflammatory activities									+	+
QL	Matricaria recutita L.	Smolinski et al., 2003	in vivo	laboratory rodent		Modulation of lipopolysaccharide-induced proinflammatory cytokine production									+
QL	Matricaria recutita L.	Tomic et al., 2014	in vivo	laboratory rodent		Antihyperalgesic and antiedematous activities										+
QL	Mentha x piperita L.	Gobel., 1996	clinical trial	human	randomized, placebo-controlled, double-blind, crossover, reference treatment	headache										+
QL	Origanum vulgare L.	Stelter et al., 2013	clinical trial	pig	negative control	effect on performance and immunmodulating factors														?
QL	Origanum vulgare L.	Walter and Bilkei, 2004	clinical trial	pig	negative control	Immunostimulatory effect of dietary oregano etheric oils on lymphocytes from growth-retarded, low-weight growing-finishing pigs and productivity											+
QL	Origanum vulgare L.	Szaboova et al., 2012	clinical trial	rabbit	negative control	antibacterial, anticoccidial and immunomodulatory effects	+			+							+
QL	Origanum vulgare L.	Ocana-Fuentes et al., 2010	in vitro/ex vivo												+						Oxidized-LDLs (oxLDLs) activated THP-1 macrophages were used as cellular model of atherogenesis and the release/secretion of cytokines (TNT-alpha, IL-1beta, IL-6 and IL-10) and their respective mRNA expressions were quantified both in presence or absence of supercritical oregano extracts
QL	Origanum vulgare L.	Cavalcante Melo et al., 2012	in vivo	laboratory rodent	negative control, reference treatement, inhibition	antinociceptive activity of carvacrol from thyme and oregano										+
QL	Origanum vulgare L.	Khaki et al., 2013	in vivo	laboratory rodent	negative control	antinociceptive activity oregano										+
QL	Origanum vulgare L.	Pahlavan et al., 2013	in vivo	laboratory rodent	negative control	antinociceptive activity oregano										+
QL	Pimpinella anisum L.	Durrani et al., 2007	clinical trial	poultry	randomized, negative control	aniseed extract as immune stimulant and growth promoter											?
QL	Pimpinella anisum L.	Mahmood et al., 2014	clinical trial	poultry		immunomodulatory effect of aniseed against Newcastle Disease (ND) and infectious bursal disease (IBD) viruses											+
QL	Pimpinella anisum L.	Conforti et al., 2010	in vitro/ex vivo		murine monocytic macrophage cell line RAW 264.7										+
QL	Plantago lanceolata L.	Herold et al., 2003	in vitro/ex vivo		suppress in cell-free systems the activities of 5-lipoxygenase (5-LO) and cyclooxygenase-2 (COX-2), key enzymes in the formation of proinflammatory eicosanoids from arachidonic acid (AA)										+
QL	Plantago lanceolata L.	Marchesan et al., 1998	in vitro/ex vivo		modified hen's egg chorioallantoic membrane test (HET-CAM),										+
QL	Plantago lanceolata L.	Vigo et al., 2005	in vitro/ex vivo		effect on the production of nitric oxide (NO) and prostaglandin E(2), NO synthase (NOS) type II, cyclooxygenase-1 (COX-1) and COX-2 mRNA expression in the murine macrophage cell line J774A.1										+
QL	Potentilla erecta (L.) RAEUSCH.	Tunon et al., 1995	in vitro/ex vivo		prostaglandin biosynthesis and platelet activating factor (PAF)-induced exocytosis in vitro										+
QL	Rubus fruticosus L.	Cuevas-Rodriguez et al., 2010	in vitro/ex vivo		inhibition of pro-inflammatory responses [nitric oxide (NO) production, inducible nitric oxide synthase (iNOS) expression, cyclooxygenase-2 (COX-2) expression, and prostaglandin E(2) (PGE(2))] in RAW 264.7 macrophages stimulated by lipopolysaccharide (LPS)										+
QL	Rubus fruticosus L.	Dai et al., 2007	in vitro/ex vivo		lipid A-induced interleukin-12 release from mouse bone marrow-derived dendritic cells										+
QL	Rubus fruticosus L.	Denev et al., 2014	in vitro/ex vivo		opsonized zymosan particle-activated ROS production by neutrophils from human whole blood										+
QL	Rubus fruticosus L.	Nasef et al., 2014	in vitro/ex vivo		Human Embryonic Kidney (HEK)-hTLR4 and hTLR2 cells were stimulated with their respective ligands to induce inflammation. These cells were treated with one of the 12 fractionated fruits and the inflammatory effect measured										+
QL	Rumex sp. L.	Lee et al., 2013	in vitro/ex vivo		cell culture										+						Rumex aquaticus
QL	Rumex sp. L.	Mekonnen et al., 2010	in vivo	laboratory rodent	reference treatment	analgesic activity in acetic acid-induced writhing and hot-plate tests										+
QL	Rumex sp. L.	Suleyman et al., 1999	in vivo	laboratory rodent		antiinflammatory effect									+	+
QL	Rumex sp. L.	Suleyman et al., 2001	in vivo	laboratory rodent	reference treatment	Analgesic and antipyretic activities									+
QL	Salix sp. L.	Bonaterra et al., 2010	in vitro/ex vivo		anti-inflammatory effects in lipopolysaccharide-activated monocytes										+
QL	Salix sp. L.	Farinacci et al., 2008	in vitro/ex vivo		neutrophils tested for adhesion and Superoxide production induced with PMA										+
QL	Salix sp. L.	Fiebich and Chrubasik, 2004	in vitro/ex vivo		in vitro assay test system using primary human monocytes										+						Our results indicate that Salix extract 1520L inhibits COX-2-mediated PGE(2) release through compounds other than salicin or salicylate. Our data further suggest that the proprietary Salix extract is a weak inhibitor of proinflammatory cytokines.
QL	Salix sp. L.	Tunon et al., 1995	in vitro/ex vivo		prostaglandin biosynthesis and platelet activating factor (PAF)-induced exocytosis in vitro										+						Salix caprea
QL	Salix sp. L.	Khayyal et al., 2005	in vivo	laboratory rodent	reference treatment	effect of willow bark in the 6-day air pouch model in rats, representing the acute state and the adjuvant induced arthritis representing the chronic one									+
QL	Salvia officinalis L.	Ryzner et al., 2013	clinical trial	poultry	reference treatment, negative control	effect on antioxidative status and blood phagocytic activity											?
QL	Salvia officinalis L.	Szaboova et al., 2012	clinical trial	rabbit	reference treatment, negative control	effect on gut microbiota and immune system				+							+
QL	Salvia officinalis L.	Alves Rodrigues et al., 2012	in vivo	laboratory rodent		Antinociceptive and anti-inflammatory potential of extract									+	+
QL	Salvia officinalis L.	Carrasco et al., 2009	in vivo	laboratory rodent		Immunomodulatory activity											o
QL	Salvia officinalis L.	Juhas et al., 2008	in vivo	laboratory rodent	negative control	effects on TNBS-induced colitis									+
QL	Salvia officinalis L.	Oniga et al., 2007	in vivo	laboratory rodent	reference treatment	effect on experimental acute inflammation									+
QL	Salvia officinalis L.	Qnais et al., 2010	in vivo	na	reference treatment	Evaluation of the antinociceptive and anti-inflammatory activities									+	+
QL	Sambucus nigra L.	Nasef et al., 2014	in vitro/ex vivo		hTLR4 assay, hTLR2 assays										+
QL	Sambucus nigra L.	Gorudko and Timoshenko, 2000	in vitro/ex vivo		The effect of alpha-NeuAc(2-->6)Gal/GalNAc-specific lectin from Sambucus on the release of lysozyme from human neutrophils was studied in vitro												+				These results indicate that only selective intracellular pathways associated with activation of G-proteins and phospholipid metabolism as well as the thiol-dependent signaling systems are apparently involved in the realization of the SNA-induced degranulation response of human neutrophils.
QL	Sambucus nigra L.	Modaresi, 2012	in vivo	laboratory rodent	negative control	effect on immune system											o
QL	Thymus vulgaris L.	Najafi et al., 2010	clinical trial	poultry	randomized, negative control	effect on performance, blood metabolites and Immunocompetaence											?			?
QL	Thymus vulgaris L.	Najafi and Torki, 2010	clinical trial	poultry	negative control	effect on performance, blood Metabolites and Immunocompetaence											o
QL	Thymus vulgaris L.	Amirghofran et al., 2011	in vitro/ex vivo		cell proliferation assay, preparative thin layer, gas chromatographies										+
QL	Thymus vulgaris L.	Farinacci et al., 2008	in vitro/ex vivo		neutrophils tested for adhesion and Superoxide production induced with PMA										+
QL	Thymus vulgaris L.	Ocana and Reglero, 2012	in vitro/ex vivo		human macrophages derived from THP-1 monocytes and activated by oxidized LDLs										+						Thyme extracts significantly reduced production and gene expression of the proinflammatory mediators TNF-alpha, IL-1B, and IL-6 and highly increased these parameters on the anti-inflammatory IL-10 cytokine.
QL	Thymus vulgaris L.	Vigo et al., 2004	in vitro/ex vivo		effect on NO production induced by lipopolysaccharide and interferon-gamma in the murine macrophage cell line J774A										+						significantly inhibited the enhanced production of NO induced by LPS and IFN-gamma in a dose-dependent manner
QL	Thymus vulgaris L.	Fachini-Queiroz et al., 2012	in vitro/ex vivo		ear edema, carrageenan-induced pleurisy, and chemotaxis in vitro										+						In the in vitro chemotaxis experiment, CVL inhibited leukocyte migration, whereas thymol exerted a potent chemoattractant effect.
QL	Thymus vulgaris L.	Cavalcante Melo et al., 2012	in vivo	laboratory rodent	negative control, reference treatement, inhibition	antinociceptive activity of carvacrol from thyme and oregano										+
QL	Thymus vulgaris L.	Taherian et al., 2009	in vivo	na	reference treatment, negative control	effect on acute and chronic pain and compares its effect with dexamethasone (DEX) and stress (ST) by using Hot plate, Tail flick and Formalin tests										+
QL	Tussilago farfara L.	Hwangbo et al., 2009	in vitro/ex vivo		anti-inflammatory activities in murine macrophages by inducing heme oxygenase-1 (HO-1) expression										+
QL	Urtica dioica L.	Bolfa et al., 2011	clinical trial	horse		effects on the immune status of Romanian EIAV infected horses											+
QL	Urtica dioica L.	Basaran et al., 1997	in vitro/ex vivo		neutrophil chemotactic and intracellular killing activities by Boyden migration chamber and nitrozoblue tetrazolium (NBT) dye reduction tests, respectively												+				statistically active in chemotaxis and random migration test
QL	Urtica dioica L.	Daoudi et al., 2013	in vitro/ex vivo		MTT (3-(4,5-dimethylthiazol-2yl)-2,5-diphenyltetrazolium bromide) assay on the splenocytes with or without stimulation by concanavalin-A, a mitogenic agent used as positive control										+						showed a significant immunosuppressive activity.
QL	Urtica dioica L.	Johnson et al., 2013	in vitro/ex vivo		NF-kappaB luciferase, MTT assay using macrophage immune (RAW264.7) cells										+
QL	Urtica dioica L.	Akbay et al., 2003	in vitro/ex vivo														+				stimmulation of neutrophils, chemotactic effects
QL	Urtica dioica L.	Borsuk et al., 2011	in vivo	laboratory rodent		Urtica stimulated cellular response and nonspecific resistance											+
QL	Urtica dioica L.	Hajhashemi et al., 2013	in vivo	laboratory rodent	randomized, reference treatment, negative control	antinociceptive and anti-inflammatory effects									+	+
QL	Urtica dioica L.	Dana et al., 2004	in vivo	poultry	negative control	Alcoholic nettle extraction influences phagocytosis											+
QL	Vaccinium myrtillus L.	Pomari et al., 2014	in vitro/ex vivo		Cell viability, messenger (m)RNA expression of TNFalpha, COX2, IL1beta, NFkappaB1, NFkappaB2, NOS2, NFE2L2, and PPARgamma was analyzed in macrophages under H2O2 stimulation										+
QL	Vaccinium myrtillus L.	Luo et al., 2014	in vivo	laboratory rodent		anti-inflammatory effects									+
QL	Vaccinium myrtillus L.	Sautebin et al., 2004	in vivo	laboratory rodent		endotoxic shock									+		+
QR	Achillea millefolium L.	Feizpour et al., 2013	in vitro/ex vivo		effect of hydro-ethanolic extract of Achillea millefolium on muscarinic receptors of guinea pig tracheal smooth muscle									+							inhibitory effect for the extract of A. millefolium on muscarinic receptors of tracheal smooth muscle. A histamine (H(1)) receptor blockade was also suggested for the extract.
QR	Achillea millefolium L.	Koushyar et al., 2013	in vitro/ex vivo		Effect of Hydroethanol Extract of Achillea Millefolium on beta-adrenoceptors of Guinea Pig Tracheal Smooth Muscle									+
QR	Achillea millefolium L.	Khan and Gilani, 2011	in vivo	laboratory rodent		Blood pressure lowering, cardiovascular inhibitory and bronchodilatory actions								+
QR	Agrimonia eupatoria L.	Shin et al., 2010	in vitro/ex vivo		plaque reduction assay on MDCK cells	H1N1 and H3N2 influenza A subtypes and influenza B virus			+
QR	Allium sativum L.	Fehri et al., 2011	in vitro/ex vivo		isolated smooth muscle of trachea of rats precontracted using acetylcholine									+
QR	Althaea officinalis L.	Nosalova et al., 2005	in vivo	cat	Reference treatment	cough suppressive effect of polysaccharides													+
QR	Althaea officinalis L.	Sutovska et al., 2007	in vivo	cat	Reference treatment	cough suppressive effect													+
QR	Althaea officinalis L.	Sutovska et al., 2009	in vivo	laboratory rodent	Reference treatment	possible mechanisms of dose-dependent cough suppressive effect													+
QR	Althaea officinalis L.	Sutovska et al., 2011	in vivo	laboratory rodent	Reference treatment	cough suppressive effect of Althaea officinalis rhamnogalacturonan													+
QR	Camellia sinensis (L). KUNTZE	Yamada et al., 2003	clinical trial	human	Negative control	effect of inhalation on MRSA	+											+
QR	Camellia sinensis (L). KUNTZE	Peng et al., 2010	in vivo	laboratory rodent	Negative control	in combination with antibiotics in mrsa infected mice		o
QR	Cetraria islandica (L.) ACH.	Kempe et al., 1997	clinical trial	human	3 different dosages , no controle/negative	oral mucosal inflammation									+
QR	Echinacea purpurea (L.) MOENCH	Goel et al., 2004	clinical trial	human	randomized, double-blind, placebo-controlled trial	common cold, reduced symptom severity														+
QR	Echinacea purpurea (L.) MOENCH	Grimm et al., 1999	clinical trial	human	randomized, double-blind, placebo-controlled trial	Treatment with fluid extract of Echinacea purpurea did not significantly decrease the incidence, duration or severity of colds and respiratory infections compared to placebo														o
QR	Echinacea purpurea (L.) MOENCH	Jawad et al.,2012	clinical trial	human	Randomized, Double-Blind, Placebo-Controlled Trial	prevention of common cold episodes			+
QR	Echinacea purpurea (L.) MOENCH	Lindenmuth et al., 2000	clinical trial	human		enhancement of common flue symptoms														+
QR	Echinacea purpurea (L.) MOENCH	Turner et al., 2000	clinical trial	na		prevention of experimental rhinovirus colds --negative														o
QR	Echinacea purpurea (L.) MOENCH	Hermann et al., 2003	clinical trial	pig	Negative controle	PRRS			o								o
QR	Echinacea purpurea (L.) MOENCH	Karimi et al., 2014	in vitro/ex vivo		titer of H9N2 avian influenza virus in the allantoic fluid of infected chicken embryo using hemagglutination (HA) and quantitative Real Time/Polymerase Chain Reaction (qRT/PCR) tests	Avian influenza virus H9N3			+
QR	Echinacea purpurea (L.) MOENCH	Sharma et al., 2009	in vitro/ex vivo		inhibition of secretion of IL 6 and 8 from infected cells	rhinoviruses 1A and 14, influenza virus, respiratory syncytial virus, adenovirus types 3 and 11, and herpes simplex virus type 1			+						+
QR	Echinacea purpurea (L.) MOENCH	Vimalanathan et al., 2009	in vitro/ex vivo		secretion of pro-inflammatory cytokines IL-6 and IL-8 (CXCL-8) by human bronchial epithelial cells infected with rhinovirus type 14										+
QR	Echinacea purpurea (L.) MOENCH	Fusco et al., 2010	in vivo	laboratory rodent	negative control	effects on influenza infection; uncertain if antiviral											+
QR	Echinacea purpurea (L.) MOENCH	Bany et al., 2003	in vivo	laboratory rodent		effects against Pseudomonas aeruginosa infection in mouse	+										+
QR	Foeniculum vulgare (L.) MILL.	Boskabady and Khatami, 2003	in vitro/ex vivo		elaxant effects on precontracted isolated tracheal chains of guinea pig in two different conditions including: non-incubated tissues (group 1) and incubated tissues with 1 muM propranolol and 1 muM chlorpheniramine (group 2)									+
QR	Foeniculum vulgare (L.) MILL.	Boskabady et al., 2004	in vitro/ex vivo											+							potassium channel opening effect
QR	Glycyrrhiza glabra L.	Grienke et al., 2014	in vitro/ex vivo		t influenza virus NA inhibition in a chemiluminescence (CL)-based assay. Additional tests, including (i) a cell-based cytopathic effect inhibition assay (general antiviral activity), (ii) the evaluation of cytotoxicity, (iii) the inhibition of the NA of Clostridium perfringens (CL- and fluorescence (FL)-based assay), and (iv) the determination of self-fluorescence and quenching				+												inhibition of Neuraminidase
QR	Glycyrrhiza glabra L.	Liu et al., 2008	in vivo	laboratory rodent		Isoliquiritigenin, a flavonoid from licorice, relaxes guinea-pig tracheal smooth muscle								+
QR	Glycyrrhiza glabra L.	Saha et al., 2011	in vivo	laboratory rodent	reference treatment	antitussive effects													+
QR	Mentha x piperita L.	de Sousa et al., 2010	in vitro/ex vivo		Tracheal tissue from male Wistar rats									+
QR	Pimpinella anisum L.	Boskabady and Ramazani-Assari, 2001	in vitro/ex vivo		precontracted isolated tracheal chains of the guinea pig									+							due to inhibitory effects on muscarinic receptors
QR	Pimpinella anisum L.	Boskabady and Ramazani-Assari, 2004	in vitro/ex vivo		precontracted isolated tracheal chains of the guinea pig									+
QR	Plantago lanceolata L.	Fleer and Verspohl, 2007	in vitro/ex vivo		isolated ileum and trachea of the guinea-pig									+
QR	Primula veris L.	Basbuelbuel et al., 2008	in vitro/ex vivo		well diffusion method	Gram positive and Gram negative microorganisms	+
QR	Rubus fruticosus L.	Rossi et al., 2003	in vivo	laboratory rodent		effect on experimental model of lung inflammation induced by carrageenan									+
QR	Rumex sp. L.	Getie et al., 2003	in vitro/ex vivo			Streptococcus pyogenes, Staphylococcus aureus, Coxsackie virus B3, influenza A virus	+		+												Rumex nervosus and Rumex abyssinicus
QR	Rumex sp. L.	Orhan et al., 2009	in vitro/ex vivo		in Madin-Darby bovine kidney and Vero cell lines, and also analysed by capillary gas chromatography-mass spectrometry (GC-MS)	DNA virus Herpes simplex (HSV) and RNA virus Parainfluenza (PI-3)			+												Rumex obtusifolius ssp
QR	Salvia officinalis L.	Hubbert et al., 2006	clinical trial	human	randomised, double-blind, parallel group phase II/III study with adaptive two-stage design and interim analysis	Efficacy and tolerability of a spray with Salvia officinalis in the treatment of acute pharyngitis										+
QR	Salvia officinalis L.	Nosalova et al., 2005	in vivo	cat	reference treatment	effect on cough reflex													+
QR	Sambucus nigra L.	Zakay-Rones et al., 2004	clinical trial	human	randomized, double-blind, placebo-controlled	efficacy and safety of oral elderberry syrup for treating influenza A and B infections--> more effective than placebo; reliev of symptoms 4 days earlier														+
QR	Sambucus nigra L.	Karimi et al., 2014	in vitro/ex vivo		titer of H9N2 avian influenza virus in the allantoic fluid of infected chicken embryo using hemagglutination (HA) and quantitative Real Time/Polymerase Chain Reaction (qRT/PCR) tests	Avian influenza virus H9N2			+
QR	Thymus vulgaris L.	Gruenwald et al., 2005	clinical trial	human	double-blind, randomized, placebo-controlled	effect on acute bronchitis --> significant higher decrease of bronchitis severity score in comparison to placebo														+
QR	Thymus vulgaris L.	Iten et al., 2009	in vitro/ex vivo		The checkerboard assay was used to search for interactions. The time-kill assay was used to verify the observed effects and to get information about the temporal resolution of the antimicrobial activity	Klebsiella pneumoniae etc.	+
QR	Thymus vulgaris L.	Mullen et al., 2014	in vitro/ex vivo		Broth dilution testing	Staphylococcus aureus, Staphylococcus chromogenes, and Streptococcus uberis	+
QR	Thymus vulgaris L.	Begrow et al., 2010	in vitro/ex vivo		The antispasmodic effect on smooth muscles of the trachea and the ileum and the effect on ciliary activity (respiratory clearance) were investigated									+							activates ciliary activity too in mice
QR	Thymus vulgaris L.	Boskabady et al., 2006	in vitro/ex vivo		tracheal chains of guinea-pigs were examined using cumulative concentrations of macerated and aqueous extracts in comparison with saline (as the negative control) and theophylline (as the positive control)									+
QR	Thymus vulgaris L.	Keyhanmanesh and Boskabady, 2012	in vitro/ex vivo		relaxant effects on precontracted tracheal chains of guinea pig									+
QR	Thymus vulgaris L.	Meister et al., 1999	in vitro/ex vivo		induced spasms was investigated on guinea-pig trachea preparations									+
QR	Thymus vulgaris L.	Tasdelen Fisgin et al., 2009	in vitro/ex vivo			MRSA, MSSA, P. aeruginosa, E. coli	+
QR	Thymus vulgaris L.	Wienkoetter et al., 2007	in vitro/ex vivo		competition binding experiments and relaxation experiments on rat uteri and trachea; microdialysis technique for ciliary clearence									+
QR	Thymus vulgaris L.	Engelbertz et al., 2012	in vitro/ex vivo		preconstricted rat smooth muscle trachea model against papaverin as positive control									+
QR	Tussilago farfara L.	Turker and Usta, 2008	in vitro/ex vivo			S. pyogenes, S. aureus and S. epidermidis	+
QR	Tussilago farfara L.	Li et al., 2012	in vivo	laboratory rodent		Ammonia induced mice coughing model was used to evaluate the antitussive activity; expectorant activity was evaluated by volume of phenol red in mice's tracheas												+	+
QR	Urtica dioica L.	Modarresi-Chahardehi et al., 2012	in vitro/ex vivo		disc diffusion and broth dilution method	Bacillus cereus, MRSA and Vibrio parahaemolyticus	+
QR	Urtica dioica L.	Motamedi et al., 2014	in vitro/ex vivo		disc diffusion method	Bacillus cereus, Staphylococcus aureus, Staphylococcus epidermidis, and Escherichia coli	+														The MBC was found only for S. epidermidis (20 mg/mL)
QR	Urtica dioica L.	Turker and Usta, 2008	in vitro/ex vivo			S. pyogenes, S. aureus and S. epidermidis	+
QR	Urtica dioica L.	Kumaki et al., 2011	in vivo	laboratory rodent	placebo-controlled	Inhibition of severe acute respiratory syndrome coronavirus replication in a lethal SARS-CoV BALB/c mouse model			+
QR	Vaccinium myrtillus L.	Sekizawa et al., 2013	in vitro/ex vivo			Influenza virus			+

## Sheet: key
abbreviation	explanation
ATCvet	Anatomical Therapeutic Chemical classification system for veterinary medicine
QA	preparations used for the treatment of diseases affecting the alimentary tract or metabolism
QR	preparations for the treatment of diseases in the respiratory system
QL	immunomodulating agents
+	reference proves evidently the hypothesized effect
?	reference shows uncertain hypothesized effect
o	reference does not prove evidently the hypothesized effect
